# Supplementary material for: Characterising people who inject drugs, and association with HIV infection: A situation analysis in Kampala City, Uganda
Source: PLOS Glob Public Health. 2025 Feb 26;5(2):e0003370. doi: 10.1371/journal.pgph.0003370 (PMC11864543; doi:10.1371/journal.pgph.0003370)
Supplement: S1 Data — (CSV) [file pgph.0003370.s002.csv]

serial	b3_responders_sex	b4_age	b6_education	b7_religion	b8_nationality	b9_marital_status	b10a_staywith	b11_work	b12_income	overdose_exper	ever_inj	but	dur_usecode	why_drugcode	inject_user	first_injdate	inj_cocaine	inj_opioid	ease_injmat_accces	overdose	rehabadmit	drugb4sex	concur_partners	no_partners	partner_HIV	condomuser6	condom_consist3	paid_sex	drugs_4sex	anxiety	depression	Attention_def	MH_disorder	ever_jail	hivpositive	TBpositive
1	Female	35	Post-Secondary Education (Certificate, Diploma, Degree)	Christianity RC/Orthodox	Ugandan	Separated/Divorced/Widowed	Partner/Friend/relative	Sex for money	30000	No never in the last one year	Yes	Not on MAT	above10yrs	peer influence	Yes	01/01/2023	monthly	weekly	easy	Didnot experience overdose	Not admitted	yes	Yes	>one Partner	Doesnt know	YES sometimes	YES all times	paid	exchanged drugs	NO	feels depressed	NO	1	Yes	negative	negative
2	Female	28	Never Went to School	Christianity RC/Orthodox	Non-Ugandan	Separated/Divorced/Widowed	Partner/Friend/relative	Sex for money	100000	No never in the last one year	Yes	Not on MAT	<5yrs	copy with loss of loved one	Yes	01/07/2023	monthly	weekly	not easy	Didnot experience overdose	Not admitted	yes	Yes	>one Partner	Doesnt know	YES all times	YES sometimes	paid	exchanged drugs	NO	feels depressed	yes not on rx	1	Yes	positive	negative
3	Male	24	Some Secondary/Completed Secondary or Higher	Christianity RC/Orthodox	Ugandan	Single	Alone	Casual work (odd jobs, etc.)	300000	No never in the last one year	Yes	Not on MAT	<5yrs	peer influence	Yes	03/01/2023	monthly	7	easy	Didnot experience overdose	Not admitted	no	Yes	>one Partner	Doesnt know	YES sometimes	YES all times	paid	didnt exchange drugs	NO	NO	NO	1	Yes	negative	negative
4	Male	28	Some Primary/Completed Primary	Christianity COU/BA/SDA	Ugandan	Single	Alone	Selling drugs/Theft, robbing, or stealing/Other illegal, or possibly illegal, activities	0	Don’t know	Yes	Not on MAT	5-10yrs	copy with loss of loved one	Yes	05/01/2019	monthly	7	easy	declined to answer/no response/etc	Not admitted	yes	Yes	>one Partner	Doesnt know	Not at all	decline to respond	neverpaid	didnt exchange drugs	NO	NO	NO	1	Yes	negative	negative
5	Male	23	Some Primary/Completed Primary	Islam	Ugandan	Married in tradition/church/mosque	Partner/Friend/relative	Selling drugs/Theft, robbing, or stealing/Other illegal, or possibly illegal, activities	0	Don’t know	Yes	Not on MAT	5-10yrs	cope with stess at work/home	Yes	02/01/2023	monthly	7	easy	declined to answer/no response/etc	Not admitted	yes	Yes	>one Partner	Doesnt know	YES all times	Not at all	paid	exchanged drugs	NO	NO	NO	1	Yes	negative	negative
6	Male	32	Some Secondary/Completed Secondary or Higher	Christianity COU/BA/SDA	Ugandan	Single	Alone	Selling drugs/Theft, robbing, or stealing/Other illegal, or possibly illegal, activities	0	No response/Declined to answer	Yes	Not on MAT	above10yrs	copy with loss of loved one	Yes	01/01/2020	monthly	7	decline to respond	declined to answer/no response/etc	Not admitted	yes	Yes	>one Partner	Yes knows	Not at all	Not at all	paid	didnt exchange drugs	NO	NO	NO	1	Yes	negative	negative
7	Male	26	Some Primary/Completed Primary	Christianity RC/Orthodox	Ugandan	Single	Alone	Selling drugs/Theft, robbing, or stealing/Other illegal, or possibly illegal, activities	300000	No never in the last one year	Yes	Not on MAT	above10yrs	peer influence	Yes	08/01/2021	monthly	7	easy	Didnot experience overdose	Not admitted	yes	Yes	>one Partner	Doesnt know	Not at all	Not at all	paid	didnt exchange drugs	NO	feels depressed	NO	1	Yes	negative	negative
8	Male	21	Some Primary/Completed Primary	Christianity RC/Orthodox	Ugandan	Partner (Living with partner)	Partner/Friend/relative	Sex for money	0	No response/Declined to answer	Yes	Not on MAT	above10yrs	peer influence	Yes	07/01/2021	monthly	weekly	easy	declined to answer/no response/etc	Not admitted	yes	Yes	>one Partner	Doesnt know	YES all times	YES sometimes	paid	didnt exchange drugs	NO	feels depressed	NO	1	Yes	negative	negative
9	Male	30	Post-Secondary Education (Certificate, Diploma, Degree)	Christianity COU/BA/SDA	Ugandan	Separated/Divorced/Widowed	Partner/Friend/relative	Casual work (odd jobs, etc.)	1200000	No never in the last one year	Yes	Not on MAT	above10yrs	cope with stess at work/home	Yes	01/04/2022	occasionally	weekly	easy	Didnot experience overdose	Admitted	yes	Yes	>one Partner	Doesnt know	YES sometimes	YES all times	neverpaid	exchanged drugs	NO	feels depressed	NO	1	Yes	negative	negative
10	Female	23	Some Primary/Completed Primary	Christianity COU/BA/SDA	Ugandan	Single	Partner/Friend/relative	Sex for money	200000	Yes less than 3times in last one year	Yes	Not on MAT	5-10yrs	peer influence	Yes	12/01/2022	monthly	weekly	easy	experienced overdose in last 1yr	Not admitted	yes	Yes	>one Partner	Doesnt know	Not at all	Not at all	paid	exchanged drugs	feels anxious not on rx	NO	NO	1	Yes	negative	negative
11	Male	23	Some Secondary/Completed Secondary or Higher	Islam	Ugandan	Single	Alone	Selling drugs/Theft, robbing, or stealing/Other illegal, or possibly illegal, activities	300000	Yes less than 3times in last one year	Yes	Not on MAT	5-10yrs	copy with loss of loved one	Yes	01/06/2023	monthly	weekly	easy	experienced overdose in last 1yr	Not admitted	yes	No	None/one Partner	Yes knows	Not at all	Not at all	neverpaid	didnt exchange drugs	NO	NO	NO	1	Yes	negative	negative
12	Female	41	Some Secondary/Completed Secondary or Higher	No religion	Non-Ugandan	Separated/Divorced/Widowed	Partner/Friend/relative	Sex for money	300000	Yes less than 3times in last one year	Yes	Not on MAT	above10yrs	peer influence	Yes	01/09/2023	monthly	monthly	not easy	experienced overdose in last 1yr	Not admitted	yes	Yes	>one Partner	Doesnt know	YES sometimes	YES all times	paid	exchanged drugs	feels anxious not on rx	feels depressed	NO	1	Yes	negative	negative
13	Male	24	Post-Secondary Education (Certificate, Diploma, Degree)	Christianity RC/Orthodox	Non-Ugandan	Partner (Living with partner)	Partner/Friend/relative	Casual work (odd jobs, etc.)	350000	No never in the last one year	Yes	Not on MAT	5-10yrs	copy with loss of loved one	Yes	01/07/2023	monthly	weekly	easy	Didnot experience overdose	Not admitted	yes	Yes	>one Partner	Doesnt know	YES sometimes	YES all times	neverpaid	didnt exchange drugs	NO	feels depressed	NO	1	Yes	negative	negative
14	Male	37	Some Secondary/Completed Secondary or Higher	Christianity RC/Orthodox	Ugandan	Separated/Divorced/Widowed	Alone	Casual work (odd jobs, etc.)	320000	Yes more than 3 times in last one year	Yes	Not on MAT	above10yrs	copy with loss of loved one	Yes	01/07/2022	monthly	7	easy	experienced overdose in last 1yr	Not admitted	yes	Yes	>one Partner	Doesnt know	YES all times	YES sometimes	neverpaid	didnt exchange drugs	NO	feels depressed	NO	1	Yes	negative	negative
15	Female	38	Never Went to School	Christianity RC/Orthodox	Ugandan	Separated/Divorced/Widowed	Alone	Sex for money	150000	No never in the last one year	Yes	Not on MAT	5-10yrs	peer influence	Yes	01/04/2023	monthly	7	easy	Didnot experience overdose	Not admitted	yes	Yes	>one Partner	Doesnt know	YES all times	YES sometimes	paid	exchanged drugs	NO	NO	NO	1	Yes	negative	negative
16	Male	38	Some Primary/Completed Primary	Christianity RC/Orthodox	Ugandan	Separated/Divorced/Widowed	Alone	Casual work (odd jobs, etc.)	300000	Yes less than 3times in last one year	Yes	Not on MAT	above10yrs	peer influence	Yes	01/02/2022	monthly	monthly	easy	experienced overdose in last 1yr	Admitted	dont remember	No	decline to respond	decline to respond	decline to respond	decline to respond	declined to ans	Declined	NO	feels depressed	NO	1	Yes	negative	negative
17	Male	44	Some Primary/Completed Primary	Islam	Ugandan	Separated/Divorced/Widowed	Alone	Casual work (odd jobs, etc.)	900000	No never in the last one year	Yes	Not on MAT	above10yrs	peer influence	Yes	01/10/2022	monthly	weekly	easy	Didnot experience overdose	Not admitted	dont remember	No	decline to respond	decline to respond	decline to respond	decline to respond	declined to ans	Declined	NO	NO	NO	1	Yes	negative	negative
18	Female	24	Some Primary/Completed Primary	Christianity RC/Orthodox	Ugandan	Single	Alone	Sex for money	1500000	Yes less than 3times in last one year	Yes	Not on MAT	5-10yrs	peer influence	Yes	01/08/2023	monthly	weekly	easy	experienced overdose in last 1yr	Not admitted	yes	Yes	>one Partner	Doesnt know	Not at all	Not at all	paid	exchanged drugs	feels anxious not on rx	NO	NO	1	Yes	negative	negative
19	Female	29	Some Secondary/Completed Secondary or Higher	Islam	Ugandan	Separated/Divorced/Widowed	Partner/Friend/relative	Street begging/panhandling etc.	1500000	No never in the last one year	Yes	Not on MAT	5-10yrs	peer influence	Yes	01/10/2023	monthly	weekly	easy	Didnot experience overdose	Admitted	yes	Yes	>one Partner	Doesnt know	YES sometimes	Not at all	paid	exchanged drugs	feels anxious not on rx	feels depressed	NO	1	No	negative	negative
20	Male	53	Some Secondary/Completed Secondary or Higher	Islam	Ugandan	Separated/Divorced/Widowed	Partner/Friend/relative	Work at family business or farm/Self-employed	400000	No never in the last one year	Yes	Not on MAT	5-10yrs	peer influence	Yes	01/03/2021	monthly	weekly	not easy	Didnot experience overdose	Not admitted	yes	Yes	>one Partner	Doesnt know	YES all times	YES sometimes	neverpaid	didnt exchange drugs	NO	NO	NO	1	No	negative	negative
21	Male	28	Some Primary/Completed Primary	Christianity RC/Orthodox	Ugandan	Single	Partner/Friend/relative	Casual work (odd jobs, etc.)	60000	No never in the last one year	Yes	Not on MAT	5-10yrs	peer influence	Yes	01/10/2022	monthly	weekly	easy	Didnot experience overdose	Not admitted	dont remember	No	decline to respond	decline to respond	decline to respond	decline to respond	declined to ans	Declined	NO	NO	NO	1	Yes	negative	negative
22	Male	20	Never Went to School	Christianity RC/Orthodox	Ugandan	Single	Partner/Friend/relative	Casual work (odd jobs, etc.)	210000	No never in the last one year	Yes	Not on MAT	above10yrs	peer influence	Yes	01/12/2021	monthly	weekly	easy	Didnot experience overdose	Not admitted	dont remember	No	None/one Partner	decline to respond	decline to respond	decline to respond	declined to ans	Declined	NO	NO	NO	1	Yes	negative	negative
23	Female	28	Some Secondary/Completed Secondary or Higher	Christianity RC/Orthodox	Ugandan	Separated/Divorced/Widowed	Alone	Sex for money	900000	No never in the last one year	Yes	Not on MAT	above10yrs	cope with stess at work/home	Yes	01/10/2022	monthly	weekly	easy	Didnot experience overdose	Not admitted	yes	Yes	>one Partner	Doesnt know	YES all times	YES all times	paid	exchanged drugs	NO	NO	NO	1	Yes	negative	negative
24	Male	43	Some Primary/Completed Primary	Islam	Ugandan	Separated/Divorced/Widowed	Partner/Friend/relative	Casual work (odd jobs, etc.)	600000	Don’t know	Yes	Not on MAT	above10yrs	peer influence	Yes	01/01/1999	monthly	weekly	easy	declined to answer/no response/etc	Not admitted	yes	Yes	>one Partner	Yes knows	YES sometimes	YES all times	neverpaid	didnt exchange drugs	feels anxious not on rx	NO	NO	1	Yes	negative	negative
25	Male	30	Post-Secondary Education (Certificate, Diploma, Degree)	Christianity RC/Orthodox	Ugandan	Partner (Living with partner)	Partner/Friend/relative	Government benefits (pensioner, etc.)/Partner, relative, or friends income/Student financial aid/loans/grants	0	No never in the last one year	Yes	Not on MAT	above10yrs	peer influence	Yes	01/12/2020	monthly	monthly	easy	Didnot experience overdose	Not admitted	yes	Yes	>one Partner	Yes knows	Not at all	Not at all	neverpaid	didnt exchange drugs	NO	feels depressed	NO	1	Yes	negative	negative
26	Male	32	Some Secondary/Completed Secondary or Higher	Christianity COU/BA/SDA	Ugandan	Single	Alone	Casual work (odd jobs, etc.)	300000	No never in the last one year	Yes	Not on MAT	above10yrs	peer influence	Yes	01/09/2019	monthly	monthly	easy	Didnot experience overdose	Admitted	dont remember	No	decline to respond	decline to respond	decline to respond	decline to respond	declined to ans	Declined	NO	feels depressed	decline to Answer	1	Yes	negative	negative
27	Male	39	Some Secondary/Completed Secondary or Higher	Christianity RC/Orthodox	Ugandan	Separated/Divorced/Widowed	Alone	Casual work (odd jobs, etc.)	90000	No never in the last one year	Yes	Not on MAT	<5yrs	copy with loss of loved one	Yes	28/09/2023	monthly	weekly	easy	Didnot experience overdose	Not admitted	dont remember	No	decline to respond	decline to respond	decline to respond	decline to respond	declined to ans	Declined	NO	feels depressed	NO	1	Yes	negative	negative
28	Male	45	Some Secondary/Completed Secondary or Higher	Christianity COU/BA/SDA	Ugandan	Separated/Divorced/Widowed	Alone	Casual work (odd jobs, etc.)	450000	Others	Yes	Not on MAT	above10yrs	peer influence	Yes	01/03/2020	monthly	weekly	easy	experienced overdose in last 1yr	Admitted	dont remember	No	None/one Partner	decline to respond	decline to respond	decline to respond	declined to ans	Declined	NO	NO	NO	1	Yes	negative	negative
29	Male	25	Never Went to School	Islam	Ugandan	Partner (Living with partner)	Partner/Friend/relative	Casual work (odd jobs, etc.)	300000	No never in the last one year	Yes	Not on MAT	5-10yrs	copy with loss of loved one	Yes	01/12/2022	monthly	weekly	easy	Didnot experience overdose	Not admitted	yes	Yes	>one Partner	Doesnt know	Not at all	Not at all	neverpaid	didnt exchange drugs	feels anxious not on rx	NO	NO	1	Yes	negative	negative
30	Female	41	Some Primary/Completed Primary	Islam	Ugandan	Separated/Divorced/Widowed	Partner/Friend/relative	Casual work (odd jobs, etc.)	450000	Others	Yes	Not on MAT	above10yrs	copy with loss of loved one	Yes	01/04/2021	monthly	weekly	easy	experienced overdose in last 1yr	Admitted	yes	Yes	>one Partner	Doesnt know	YES all times	YES sometimes	paid	exchanged drugs	feels anxious not on rx	feels depressed	NO	1	Yes	negative	negative
31	Female	30	Never Went to School	Islam	Ugandan	Separated/Divorced/Widowed	Alone	Casual work (odd jobs, etc.)	255000	Don’t know	Yes	Not on MAT	above10yrs	peer influence	Yes	01/09/2023	monthly	weekly	easy	declined to answer/no response/etc	Not admitted	yes	No	None/one Partner	decline to respond	decline to respond	decline to respond	neverpaid	didnt exchange drugs	NO	NO	NO	1	No	positive	negative
32	Male	38	Never Went to School	Christianity RC/Orthodox	Ugandan	Separated/Divorced/Widowed	Partner/Friend/relative	Casual work (odd jobs, etc.)	150000	No never in the last one year	Yes	Not on MAT	above10yrs	peer influence	Yes	01/01/2022	monthly	weekly	easy	Didnot experience overdose	Not admitted	dont remember	No	decline to respond	decline to respond	decline to respond	decline to respond	declined to ans	Declined	NO	NO	NO	1	Yes	negative	negative
33	Male	37	Some Secondary/Completed Secondary or Higher	Islam	Ugandan	Single	Alone	Casual work (odd jobs, etc.)	600000	No never in the last one year	Yes	Not on MAT	above10yrs	peer influence	Yes	01/01/2006	monthly	weekly	easy	Didnot experience overdose	Not admitted	dont remember	decline to respond	decline to respond	decline to respond	decline to respond	decline to respond	declined to ans	Declined	NO	NO	NO	1	Yes	negative	negative
34	Female	19	Never Went to School	Christianity RC/Orthodox	Ugandan	Separated/Divorced/Widowed	Alone	Sex for money	1500000	No never in the last one year	Yes	Not on MAT	<5yrs	peer influence	Yes	01/09/2023	monthly	weekly	easy	Didnot experience overdose	Not admitted	yes	Yes	>one Partner	Doesnt know	YES all times	YES all times	paid	exchanged drugs	NO	NO	NO	1	Yes	negative	negative
35	Female	23	Some Secondary/Completed Secondary or Higher	Christianity RC/Orthodox	Ugandan	Separated/Divorced/Widowed	Alone	Sex for money	750000	No never in the last one year	Yes	Not on MAT	<5yrs	cope with stess at work/home	Yes	01/03/2023	occasionally	weekly	easy	Didnot experience overdose	Admitted	yes	Yes	>one Partner	Doesnt know	YES sometimes	YES all times	paid	exchanged drugs	NO	NO	yes not on rx	1	Yes	negative	negative
36	Female	27	Some Secondary/Completed Secondary or Higher	Christianity COU/BA/SDA	Ugandan	Separated/Divorced/Widowed	Alone	Sex for money	1500000	No never in the last one year	Yes	Not on MAT	above10yrs	copy with loss of loved one	Yes	01/06/2023	monthly	weekly	easy	Didnot experience overdose	Admitted	yes	Yes	>one Partner	Doesnt know	YES sometimes	YES all times	paid	exchanged drugs	NO	feels depressed	NO	1	Yes	negative	negative
37	Male	53	Some Secondary/Completed Secondary or Higher	Islam	Ugandan	Partner (Living with partner)	Partner/Friend/relative	Casual work (odd jobs, etc.)	675000	No never in the last one year	Yes	Not on MAT	above10yrs	peer influence	Yes	01/08/2023	monthly	monthly	easy	Didnot experience overdose	Not admitted	yes	Yes	>one Partner	Yes knows	Not at all	Not at all	neverpaid	didnt exchange drugs	NO	NO	NO	1	Yes	negative	negative
38	Male	49	Some Primary/Completed Primary	Christianity COU/BA/SDA	Ugandan	Separated/Divorced/Widowed	Alone	Casual work (odd jobs, etc.)	180000	No response/Declined to answer	Yes	Not on MAT	<5yrs	peer influence	Yes	01/03/2023	monthly	weekly	decline to respond	declined to answer/no response/etc	Not admitted	dont remember	No	decline to respond	decline to respond	decline to respond	decline to respond	declined to ans	Declined	NO	feels depressed	NO	1	Yes	negative	negative
39	Male	43	Some Secondary/Completed Secondary or Higher	Christianity COU/BA/SDA	Ugandan	Separated/Divorced/Widowed	Partner/Friend/relative	Casual work (odd jobs, etc.)	3600000	Yes less than 3times in last one year	Yes	Not on MAT	above10yrs	peer influence	Yes	01/07/2022	monthly	weekly	easy	experienced overdose in last 1yr	Not admitted	dont remember	No	decline to respond	decline to respond	decline to respond	decline to respond	declined to ans	Declined	NO	NO	NO	1	Yes	negative	negative
40	Male	42	Some Primary/Completed Primary	Christianity COU/BA/SDA	Ugandan	Separated/Divorced/Widowed	Partner/Friend/relative	Casual work (odd jobs, etc.)	600000	No never in the last one year	Yes	Not on MAT	above10yrs	peer influence	Yes	01/02/2022	monthly	weekly	easy	Didnot experience overdose	Admitted	yes	No	None/one Partner	decline to respond	decline to respond	decline to respond	neverpaid	didnt exchange drugs	NO	NO	NO	1	Yes	negative	negative
41	Male	50	Some Primary/Completed Primary	Christianity RC/Orthodox	Ugandan	Married in tradition/church/mosque	Partner/Friend/relative	Casual work (odd jobs, etc.)	400000	Don’t know	Yes	Not on MAT	above10yrs	cope with stess at work/home	Yes	01/11/2021	monthly	7	decline to respond	declined to answer/no response/etc	Not admitted	yes	No	None/one Partner	Yes knows	Not at all	Not at all	paid	didnt exchange drugs	feels anxious not on rx	feels depressed	NO	1	Yes	negative	negative
42	Male	39	Some Secondary/Completed Secondary or Higher	Islam	Ugandan	Single	Alone	Casual work (odd jobs, etc.)	280000	Yes more than 3 times in last one year	Yes	Not on MAT	5-10yrs	peer influence	Yes	01/12/2017	occasionally	occasionally	decline to respond	experienced overdose in last 1yr	Not admitted	no	Yes	>one Partner	Doesnt know	Not at all	Not at all	neverpaid	didnt exchange drugs	NO	NO	yes not on rx	1	Yes	negative	negative
43	Male	25	Some Primary/Completed Primary	Islam	Ugandan	Single	Alone	Selling drugs/Theft, robbing, or stealing/Other illegal, or possibly illegal, activities	100000	Don’t know	Yes	Not on MAT	5-10yrs	peer influence	Yes	01/11/2021	daily	daily	decline to respond	declined to answer/no response/etc	Not admitted	yes	Yes	>one Partner	Yes knows	YES all times	YES sometimes	paid	didnt exchange drugs	NO	feels depressed	NO	1	Yes	negative	negative
44	Male	25	Some Secondary/Completed Secondary or Higher	Christianity COU/BA/SDA	Ugandan	Partner (Living with partner)	Partner/Friend/relative	Casual work (odd jobs, etc.)	0	Yes less than 3times in last one year	Yes	Not on MAT	5-10yrs	peer influence	Yes	01/12/2019	monthly	monthly	not easy	experienced overdose in last 1yr	Not admitted	yes	Yes	>one Partner	Doesnt know	YES all times	YES sometimes	paid	didnt exchange drugs	decline to Answer	feels depressed	decline to Answer	1	Yes	negative	negative
45	Female	32	Some Secondary/Completed Secondary or Higher	Islam	Non-Ugandan	Partner (Living with partner)	Partner/Friend/relative	Sex for money	500000	Don’t know	Yes	Not on MAT	<5yrs	cope with stess at work/home	Yes	01/11/2020	monthly	monthly	easy	declined to answer/no response/etc	Not admitted	yes	Yes	>one Partner	Doesnt know	YES all times	YES sometimes	paid	didnt exchange drugs	NO	feels depressed	NO	1	Yes	positive	negative
46	Male	44	Some Primary/Completed Primary	Islam	Ugandan	Separated/Divorced/Widowed	Parent/Children	Casual work (odd jobs, etc.)	35000	Yes more than 3 times in last one year	Yes	Not on MAT	above10yrs	cope with stess at work/home	Yes	01/07/2009	monthly	7	easy	experienced overdose in last 1yr	Not admitted	yes	Yes	>one Partner	Doesnt know	YES sometimes	YES all times	paid	didnt exchange drugs	feels anxious not on rx	feels depressed	NO	1	Yes	negative	negative
47	Male	18	Some Primary/Completed Primary	Islam	Ugandan	Single	Partner/Friend/relative	Casual work (odd jobs, etc.)	50000	Don’t know	Yes	Not on MAT	5-10yrs	copy with loss of loved one	Yes	01/11/2022	monthly	weekly	easy	declined to answer/no response/etc	Not admitted	yes	Yes	>one Partner	Doesnt know	Not at all	Not at all	paid	didnt exchange drugs	NO	feels depressed	NO	1	No	negative	negative
48	Female	38	Never Went to School	Islam	Non-Ugandan	Single	Alone	Sex for money	0	Don’t know	Yes	Not on MAT	above10yrs	cope with stess at work/home	Yes	01/05/1999	monthly	weekly	easy	declined to answer/no response/etc	Admitted	yes	Yes	>one Partner	Doesnt know	Not at all	Not at all	paid	didnt exchange drugs	decline to Answer	yes Drs dx	decline to Answer	1	Yes	positive	negative
49	Male	38	Some Primary/Completed Primary	Christianity RC/Orthodox	Ugandan	Separated/Divorced/Widowed	Alone	Selling drugs/Theft, robbing, or stealing/Other illegal, or possibly illegal, activities	0	Others	Yes	Not on MAT	above10yrs	copy with loss of loved one	Yes	01/08/2020	occasionally	7	easy	experienced overdose in last 1yr	Not admitted	yes	Yes	>one Partner	Doesnt know	YES all times	YES sometimes	paid	exchanged drugs	decline to Answer	decline to Answer	decline to Answer	1	Yes	negative	negative
50	Male	21	Some Primary/Completed Primary	Islam	Ugandan	Single	Alone	Selling drugs/Theft, robbing, or stealing/Other illegal, or possibly illegal, activities	100000	Don’t know	Yes	Not on MAT	5-10yrs	peer influence	Yes	01/05/2023	monthly	7	decline to respond	declined to answer/no response/etc	Admitted	yes	Yes	>one Partner	Yes knows	YES all times	YES sometimes	paid	didnt exchange drugs	NO	NO	NO	1	Yes	negative	negative
51	Male	20	Some Primary/Completed Primary	Islam	Ugandan	Partner (Living with partner)	Partner/Friend/relative	Casual work (odd jobs, etc.)	0	Don’t know	Yes	Not on MAT	<5yrs	cope with stess at work/home	Yes	01/07/2023	daily	weekly	not easy	declined to answer/no response/etc	Not admitted	yes	Yes	>one Partner	Doesnt know	Not at all	Not at all	paid	didnt exchange drugs	feels anxious not on rx	feels depressed	NO	1	No	negative	negative
52	Male	44	Some Secondary/Completed Secondary or Higher	Islam	Ugandan	Separated/Divorced/Widowed	Partner/Friend/relative	Casual work (odd jobs, etc.)	400000	Don’t know	Yes	Not on MAT	above10yrs	copy with loss of loved one	Yes	01/06/2021	monthly	weekly	easy	declined to answer/no response/etc	Not admitted	dont remember	No	None/one Partner	decline to respond	decline to respond	decline to respond	declined to ans	didnt exchange drugs	NO	feels depressed	NO	1	Yes	negative	negative
53	Male	37	Some Secondary/Completed Secondary or Higher	Christianity COU/BA/SDA	Ugandan	Separated/Divorced/Widowed	Alone	Casual work (odd jobs, etc.)	0	Don’t know	Yes	Not on MAT	above10yrs	peer influence	Yes	01/10/2022	monthly	daily	easy	declined to answer/no response/etc	Not admitted	yes	Yes	>one Partner	Yes knows	YES all times	YES sometimes	paid	didnt exchange drugs	NO	NO	NO	1	No	negative	negative
54	Male	34	Some Primary/Completed Primary	Islam	Ugandan	Single	Alone	Casual work (odd jobs, etc.)	0	Don’t know	Yes	Not on MAT	<5yrs	peer influence	Yes	01/11/2022	monthly	monthly	easy	declined to answer/no response/etc	Not admitted	yes	Yes	>one Partner	Doesnt know	Not at all	Not at all	paid	didnt exchange drugs	feels anxious not on rx	feels depressed	NO	1	Yes	negative	negative
55	Male	40	Some Primary/Completed Primary	Islam	Ugandan	Married in tradition/church/mosque	Alone	Casual work (odd jobs, etc.)	150000	No never in the last one year	Yes	Not on MAT	<5yrs	peer influence	Yes	01/10/2020	monthly	7	easy	Didnot experience overdose	Not admitted	yes	Yes	>one Partner	Yes knows	YES all times	YES sometimes	paid	didnt exchange drugs	NO	NO	NO	1	No	negative	negative
56	Male	40	Some Secondary/Completed Secondary or Higher	Christianity COU/BA/SDA	Ugandan	Separated/Divorced/Widowed	Alone	Casual work (odd jobs, etc.)	0	No never in the last one year	Yes	Not on MAT	above10yrs	peer influence	Yes	01/02/2021	monthly	7	easy	Didnot experience overdose	Admitted	yes	No	None/one Partner	decline to respond	decline to respond	decline to respond	neverpaid	Declined	NO	feels depressed	NO	1	Yes	negative	negative
57	Male	30	Some Secondary/Completed Secondary or Higher	Islam	Ugandan	Separated/Divorced/Widowed	Alone	Selling drugs/Theft, robbing, or stealing/Other illegal, or possibly illegal, activities	0	Don’t know	Yes	Not on MAT	above10yrs	peer influence	Yes	01/03/2023	monthly	weekly	decline to respond	declined to answer/no response/etc	Not admitted	dont remember	No	None/one Partner	Doesnt know	decline to respond	decline to respond	declined to ans	Declined	NO	feels depressed	yes not on rx	1	Yes	negative	negative
58	Male	30	Some Primary/Completed Primary	Islam	Ugandan	Partner (Living with partner)	Partner/Friend/relative	Casual work (odd jobs, etc.)	500000	No never in the last one year	Yes	Not on MAT	<5yrs	peer influence	Yes	01/04/2022	monthly	7	easy	Didnot experience overdose	Admitted	yes	Yes	>one Partner	Yes knows	Not at all	Not at all	paid	didnt exchange drugs	feels anxious not on rx	NO	NO	1	Yes	negative	negative
59	Male	23	Post-Secondary Education (Certificate, Diploma, Degree)	Christianity COU/BA/SDA	Ugandan	Single	Alone	Casual work (odd jobs, etc.)	300000	Yes less than 3times in last one year	Yes	Not on MAT	<5yrs	peer influence	Yes	01/01/2022	7	daily	not easy	experienced overdose in last 1yr	Not admitted	yes	Yes	>one Partner	Doesnt know	Not at all	Not at all	paid	didnt exchange drugs	NO	NO	yes not on rx	1	Yes	negative	negative
60	Male	64	Some Primary/Completed Primary	Christianity COU/BA/SDA	Ugandan	Separated/Divorced/Widowed	Parent/Children	Casual work (odd jobs, etc.)	180000	Yes less than 3times in last one year	Yes	Not on MAT	above10yrs	peer influence	Yes	01/05/2000	occasionally	weekly	easy	experienced overdose in last 1yr	Not admitted	yes	Yes	>one Partner	Doesnt know	YES all times	YES sometimes	paid	didnt exchange drugs	NO	NO	NO	1	Yes	negative	negative
61	Male	40	Never Went to School	Islam	Ugandan	Married in tradition/church/mosque	Alone	Casual work (odd jobs, etc.)	50000	Don’t know	Yes	Not on MAT	<5yrs	peer influence	Yes	01/05/2022	monthly	weekly	decline to respond	declined to answer/no response/etc	Not admitted	yes	Yes	>one Partner	Doesnt know	Not at all	decline to respond	paid	didnt exchange drugs	feels anxious not on rx	feels depressed	NO	1	Yes	negative	negative
62	Male	31	Post-Secondary Education (Certificate, Diploma, Degree)	Islam	Ugandan	Separated/Divorced/Widowed	Alone	Casual work (odd jobs, etc.)	75000	Don’t know	Yes	Not on MAT	5-10yrs	peer influence	Yes	01/01/2022	monthly	weekly	decline to respond	declined to answer/no response/etc	Not admitted	yes	Yes	>one Partner	Doesnt know	YES sometimes	YES all times	paid	didnt exchange drugs	feels anxious not on rx	feels depressed	decline to Answer	1	Yes	negative	negative
63	Female	30	Some Secondary/Completed Secondary or Higher	Christianity RC/Orthodox	Ugandan	Separated/Divorced/Widowed	Alone	Sex for money	1050000	Yes less than 3times in last one year	Yes	Not on MAT	5-10yrs	peer influence	Yes	01/01/2023	monthly	weekly	easy	experienced overdose in last 1yr	Not admitted	yes	Yes	>one Partner	Doesnt know	Not at all	Not at all	paid	exchanged drugs	NO	feels depressed	NO	1	Yes	negative	negative
64	Female	25	Never Went to School	Christianity RC/Orthodox	Ugandan	Separated/Divorced/Widowed	Alone	Sex for money	900000	No never in the last one year	Yes	Not on MAT	above10yrs	peer influence	Yes	01/04/2023	monthly	weekly	easy	Didnot experience overdose	Not admitted	yes	Yes	>one Partner	Doesnt know	YES sometimes	YES all times	paid	exchanged drugs	NO	feels depressed	NO	1	Yes	negative	negative
65	Male	33	Post-Secondary Education (Certificate, Diploma, Degree)	Christianity RC/Orthodox	Ugandan	Single	Alone	Casual work (odd jobs, etc.)	450000	No never in the last one year	Yes	Not on MAT	above10yrs	copy with loss of loved one	Yes	05/06/2021	monthly	weekly	easy	Didnot experience overdose	Not admitted	dont remember	No	None/one Partner	decline to respond	decline to respond	decline to respond	declined to ans	Declined	NO	NO	NO	1	Yes	negative	negative
66	Male	33	Some Secondary/Completed Secondary or Higher	Christianity RC/Orthodox	Ugandan	Separated/Divorced/Widowed	Partner/Friend/relative	Casual work (odd jobs, etc.)	300000	No never in the last one year	Yes	Not on MAT	above10yrs	copy with loss of loved one	Yes	01/11/2022	5	weekly	easy	Didnot experience overdose	Not admitted	yes	Yes	>one Partner	Doesnt know	Not at all	Not at all	neverpaid	didnt exchange drugs	NO	feels depressed	NO	1	Yes	negative	negative
67	Male	39	Never Went to School	Islam	Non-Ugandan	Separated/Divorced/Widowed	Alone	Casual work (odd jobs, etc.)	375000	Others	Yes	Not on MAT	above10yrs	peer influence	Yes	01/12/2022	5	monthly	easy	experienced overdose in last 1yr	Not admitted	dont remember	No	decline to respond	decline to respond	decline to respond	decline to respond	declined to ans	Declined	NO	NO	NO	1	Yes	negative	positive
68	Female	43	Some Secondary/Completed Secondary or Higher	Christianity RC/Orthodox	Ugandan	Separated/Divorced/Widowed	Partner/Friend/relative	Selling drugs/Theft, robbing, or stealing/Other illegal, or possibly illegal, activities	300000	Others	Yes	Not on MAT	above10yrs	peer influence	Yes	01/10/2021	5	weekly	easy	experienced overdose in last 1yr	Not admitted	yes	Yes	>one Partner	Doesnt know	Not at all	Not at all	paid	exchanged drugs	NO	yes Drs dx	NO	1	Yes	negative	negative
69	Male	20	Some Secondary/Completed Secondary or Higher	Islam	Ugandan	Single	Partner/Friend/relative	Casual work (odd jobs, etc.)	0	Don’t know	Yes	Not on MAT	5-10yrs	cope with stess at work/home	Yes	01/02/2020	occasionally	monthly	easy	declined to answer/no response/etc	Not admitted	yes	Yes	>one Partner	Yes knows	YES all times	YES sometimes	neverpaid	didnt exchange drugs	decline to Answer	decline to Answer	decline to Answer	1	Yes	negative	negative
70	Male	32	Post-Secondary Education (Certificate, Diploma, Degree)	Christianity RC/Orthodox	Ugandan	Separated/Divorced/Widowed	Alone	Casual work (odd jobs, etc.)	1200000	No never in the last one year	Yes	Not on MAT	5-10yrs	copy with loss of loved one	Yes	01/04/2022	daily	weekly	easy	Didnot experience overdose	Not admitted	yes	Yes	>one Partner	Doesnt know	YES all times	YES sometimes	neverpaid	didnt exchange drugs	NO	NO	NO	1	No	negative	negative
71	Male	37	Some Secondary/Completed Secondary or Higher	Islam	Ugandan	Separated/Divorced/Widowed	Alone	Casual work (odd jobs, etc.)	500000	Others	Yes	Not on MAT	5-10yrs	copy with loss of loved one	Yes	01/08/2017	monthly	weekly	not easy	experienced overdose in last 1yr	Not admitted	no	No	None/one Partner	Doesnt know	Not at all	Not at all	neverpaid	didnt exchange drugs	NO	NO	NO	1	Yes	negative	negative
72	Male	35	Post-Secondary Education (Certificate, Diploma, Degree)	No religion	Ugandan	Separated/Divorced/Widowed	Alone	Casual work (odd jobs, etc.)	450000	No never in the last one year	Yes	Not on MAT	above10yrs	cope with stess at work/home	Yes	01/01/2016	monthly	weekly	easy	Didnot experience overdose	Not admitted	yes	Yes	>one Partner	Doesnt know	YES all times	YES sometimes	neverpaid	didnt exchange drugs	feels anxious not on rx	feels depressed	NO	1	No	negative	negative
73	Male	40	Never Went to School	Islam	Ugandan	Separated/Divorced/Widowed	Alone	Casual work (odd jobs, etc.)	1125000	No never in the last one year	Yes	Not on MAT	above10yrs	peer influence	Yes	01/05/2020	monthly	weekly	easy	Didnot experience overdose	Admitted	no	No	None/one Partner	Doesnt know	decline to respond	decline to respond	neverpaid	didnt exchange drugs	NO	NO	NO	1	Yes	negative	negative
74	Male	31	Some Secondary/Completed Secondary or Higher	Christianity RC/Orthodox	Ugandan	Single	Partner/Friend/relative	Casual work (odd jobs, etc.)	750000	No never in the last one year	Yes	Not on MAT	5-10yrs	copy with loss of loved one	Yes	01/12/2022	monthly	weekly	easy	Didnot experience overdose	Not admitted	dont remember	No	None/one Partner	decline to respond	decline to respond	decline to respond	declined to ans	Declined	NO	feels depressed	NO	1	Yes	negative	negative
75	Female	25	Some Secondary/Completed Secondary or Higher	Islam	Ugandan	Single	Alone	Sex for money	500000	Others	Yes	Not on MAT	above10yrs	peer influence	Yes	01/06/2016	monthly	weekly	easy	experienced overdose in last 1yr	Admitted	yes	Yes	>one Partner	Doesnt know	YES sometimes	YES all times	paid	exchanged drugs	NO	NO	NO	1	Yes	negative	negative
76	Male	32	Some Primary/Completed Primary	Christianity COU/BA/SDA	Ugandan	Separated/Divorced/Widowed	Partner/Friend/relative	Selling drugs/Theft, robbing, or stealing/Other illegal, or possibly illegal, activities	600000	Others	Yes	Not on MAT	above10yrs	peer influence	Yes	01/04/2023	monthly	weekly	easy	experienced overdose in last 1yr	Not admitted	yes	Yes	>one Partner	Doesnt know	YES sometimes	YES all times	neverpaid	didnt exchange drugs	NO	NO	NO	1	Yes	negative	negative
77	Male	36	Some Primary/Completed Primary	Christianity RC/Orthodox	Ugandan	Separated/Divorced/Widowed	Alone	Selling drugs/Theft, robbing, or stealing/Other illegal, or possibly illegal, activities	300000	Don’t know	Yes	Not on MAT	above10yrs	peer influence	Yes	01/10/2022	occasionally	weekly	not easy	declined to answer/no response/etc	Not admitted	yes	Yes	>one Partner	Yes knows	Not at all	Not at all	neverpaid	didnt exchange drugs	decline to Answer	decline to Answer	decline to Answer	1	Yes	positive	negative
78	Female	23	Some Primary/Completed Primary	Christianity RC/Orthodox	Ugandan	Partner (Living with partner)	Partner/Friend/relative	Casual work (odd jobs, etc.)	255000	No never in the last one year	Yes	Not on MAT	<5yrs	peer influence	Yes	01/10/2023	monthly	weekly	easy	Didnot experience overdose	Not admitted	yes	No	None/one Partner	Yes knows	Not at all	Not at all	neverpaid	didnt exchange drugs	NO	NO	NO	1	Yes	negative	negative
79	Female	28	Some Secondary/Completed Secondary or Higher	Christianity RC/Orthodox	Ugandan	Separated/Divorced/Widowed	Alone	Sex for money	255000	Yes less than 3times in last one year	Yes	Not on MAT	5-10yrs	copy with loss of loved one	Yes	01/08/2023	monthly	7	easy	experienced overdose in last 1yr	Not admitted	yes	Yes	>one Partner	Doesnt know	Not at all	Not at all	paid	exchanged drugs	NO	NO	NO	1	No	negative	negative
80	Male	33	Some Secondary/Completed Secondary or Higher	Islam	Ugandan	Separated/Divorced/Widowed	Partner/Friend/relative	Casual work (odd jobs, etc.)	1200000	No never in the last one year	Yes	Not on MAT	above10yrs	copy with loss of loved one	Yes	01/02/2022	monthly	weekly	easy	Didnot experience overdose	Not admitted	yes	Yes	>one Partner	Doesnt know	YES all times	YES sometimes	neverpaid	didnt exchange drugs	NO	NO	NO	1	Yes	negative	negative
81	Male	29	Some Secondary/Completed Secondary or Higher	Christianity RC/Orthodox	Ugandan	Single	Partner/Friend/relative	Casual work (odd jobs, etc.)	150000	No never in the last one year	Yes	Not on MAT	5-10yrs	copy with loss of loved one	Yes	01/10/2019	occasionally	monthly	easy	Didnot experience overdose	Not admitted	yes	Yes	>one Partner	decline to respond	decline to respond	YES sometimes	paid	didnt exchange drugs	decline to Answer	feels depressed	decline to Answer	1	Yes	negative	negative
82	Male	21	Some Secondary/Completed Secondary or Higher	Christianity COU/BA/SDA	Ugandan	Single	Alone	Casual work (odd jobs, etc.)	50000	Yes more than 3 times in last one year	Yes	Not on MAT	<5yrs	peer influence	Yes	01/05/2019	occasionally	monthly	easy	experienced overdose in last 1yr	Not admitted	yes	Yes	>one Partner	Yes knows	Not at all	Not at all	paid	didnt exchange drugs	feels anxious not on rx	decline to Answer	decline to Answer	1	Yes	negative	negative
83	Male	31	Some Secondary/Completed Secondary or Higher	Islam	Ugandan	Single	Alone	Casual work (odd jobs, etc.)	150000	Don’t know	Yes	Not on MAT	above10yrs	peer influence	Yes	01/11/2022	occasionally	occasionally	decline to respond	declined to answer/no response/etc	Not admitted	yes	Yes	>one Partner	Doesnt know	decline to respond	decline to respond	paid	didnt exchange drugs	decline to Answer	decline to Answer	yes not on rx	1	Yes	negative	negative
84	Female	25	Some Secondary/Completed Secondary or Higher	Christianity COU/BA/SDA	Ugandan	Single	Alone	Casual work (odd jobs, etc.)	0	Don’t know	Yes	Not on MAT	<5yrs	peer influence	Yes	01/11/2020	occasionally	7	not easy	declined to answer/no response/etc	Not admitted	yes	Yes	>one Partner	decline to respond	YES sometimes	YES all times	paid	exchanged drugs	feels anxious not on rx	feels depressed	decline to Answer	1	Yes	negative	negative
85	Male	44	Some Secondary/Completed Secondary or Higher	Christianity COU/BA/SDA	Non-Ugandan	Single	Alone	Street begging/panhandling etc.	0	Yes less than 3times in last one year	Yes	Not on MAT	above10yrs	peer influence	Yes	01/01/2018	occasionally	7	easy	experienced overdose in last 1yr	Not admitted	yes	decline to respond	None/one Partner	decline to respond	decline to respond	Not at all	neverpaid	didnt exchange drugs	decline to Answer	decline to Answer	decline to Answer	1	Yes	negative	negative
86	Female	35	Some Secondary/Completed Secondary or Higher	Christianity RC/Orthodox	Ugandan	Separated/Divorced/Widowed	Partner/Friend/relative	Sex for money	350000	Don’t know	Yes	Not on MAT	5-10yrs	peer influence	Yes	10/05/2022	monthly	weekly	decline to respond	declined to answer/no response/etc	Not admitted	yes	Yes	>one Partner	Doesnt know	YES all times	YES sometimes	paid	exchanged drugs	NO	NO	NO	1	Yes	negative	negative
87	Female	24	Never Went to School	Christianity COU/BA/SDA	Ugandan	Single	Partner/Friend/relative	Sex for money	1000000	Don’t know	Yes	Not on MAT	<5yrs	peer influence	Yes	01/12/2023	monthly	weekly	not easy	declined to answer/no response/etc	Admitted	yes	Yes	>one Partner	Doesnt know	YES sometimes	YES all times	paid	exchanged drugs	feels anxious not on rx	feels depressed	NO	1	Yes	positive	negative
88	Male	40	Some Secondary/Completed Secondary or Higher	Christianity COU/BA/SDA	Ugandan	Separated/Divorced/Widowed	Partner/Friend/relative	Casual work (odd jobs, etc.)	150000	No never in the last one year	Yes	Not on MAT	above10yrs	copy with loss of loved one	Yes	11/07/2023	monthly	weekly	easy	Didnot experience overdose	Not admitted	no	No	decline to respond	Doesnt know	Not at all	Not at all	neverpaid	didnt exchange drugs	NO	NO	NO	1	Yes	negative	negative
89	Female	35	Post-Secondary Education (Certificate, Diploma, Degree)	Christianity RC/Orthodox	Ugandan	Separated/Divorced/Widowed	Alone	Sex for money	400000	No never in the last one year	Yes	Not on MAT	above10yrs	peer influence	Yes	11/10/2022	monthly	weekly	easy	Didnot experience overdose	Admitted	yes	Yes	>one Partner	Doesnt know	Not at all	Not at all	paid	exchanged drugs	feels anxious not on rx	feels depressed	NO	1	Yes	negative	negative
90	Male	25	Post-Secondary Education (Certificate, Diploma, Degree)	Christianity RC/Orthodox	Ugandan	Single	Parent/Children	Work at family business or farm/Self-employed	700000	No never in the last one year	Yes	Not on MAT	5-10yrs	peer influence	Yes	10/04/2023	monthly	monthly	easy	Didnot experience overdose	Admitted	no	No	decline to respond	Doesnt know	Not at all	Not at all	neverpaid	didnt exchange drugs	NO	feels depressed	NO	1	Yes	negative	negative
91	Male	33	Some Secondary/Completed Secondary or Higher	Christianity RC/Orthodox	Ugandan	Single	Partner/Friend/relative	Casual work (odd jobs, etc.)	300000	Don’t know	Yes	Not on MAT	<5yrs	peer influence	Yes	10/04/2023	monthly	weekly	decline to respond	declined to answer/no response/etc	Not admitted	no	No	decline to respond	Doesnt know	Not at all	Not at all	neverpaid	didnt exchange drugs	NO	NO	NO	1	Yes	negative	negative
92	Female	29	Some Secondary/Completed Secondary or Higher	Christianity COU/BA/SDA	Ugandan	Single	Partner/Friend/relative	Sex for money	700000	No never in the last one year	Yes	Not on MAT	5-10yrs	copy with loss of loved one	Yes	08/08/2023	monthly	monthly	easy	Didnot experience overdose	Admitted	yes	Yes	>one Partner	Doesnt know	Not at all	Not at all	paid	exchanged drugs	NO	NO	NO	1	Yes	negative	negative
93	Female	23	Never Went to School	Islam	Ugandan	Single	Partner/Friend/relative	Sex for money	30000	No never in the last one year	Yes	Not on MAT	<5yrs	peer influence	Yes	01/05/2023	monthly	weekly	easy	Didnot experience overdose	Not admitted	yes	Yes	>one Partner	Doesnt know	YES sometimes	YES all times	paid	exchanged drugs	NO	NO	yes not on rx	1	Yes	negative	negative
94	Male	36	Some Secondary/Completed Secondary or Higher	Christianity COU/BA/SDA	Ugandan	Married in tradition/church/mosque	Alone	Work at family business or farm/Self-employed	0	Don’t know	Yes	Not on MAT	above10yrs	peer influence	Yes	01/01/2010	occasionally	monthly	easy	declined to answer/no response/etc	Not admitted	yes	Yes	>one Partner	Doesnt know	Not at all	Not at all	paid	didnt exchange drugs	decline to Answer	decline to Answer	decline to Answer	1	No	negative	negative
95	Female	28	Some Secondary/Completed Secondary or Higher	Christianity COU/BA/SDA	Ugandan	Single	Partner/Friend/relative	Sex for money	500000	Yes less than 3times in last one year	Yes	Not on MAT	5-10yrs	peer influence	Yes	19/12/2022	monthly	weekly	easy	experienced overdose in last 1yr	Admitted	yes	Yes	>one Partner	Doesnt know	YES sometimes	YES all times	paid	exchanged drugs	feels anxious not on rx	NO	NO	1	Yes	negative	negative
96	Female	25	Some Secondary/Completed Secondary or Higher	Christianity COU/BA/SDA	Ugandan	Single	Alone	Sex for money	600000	Yes less than 3times in last one year	Yes	Not on MAT	<5yrs	peer influence	Yes	18/03/2020	monthly	daily	easy	experienced overdose in last 1yr	Not admitted	yes	Yes	>one Partner	Yes knows	YES sometimes	YES sometimes	paid	exchanged drugs	NO	NO	NO	1	No	negative	negative
97	Male	34	Some Secondary/Completed Secondary or Higher	Christianity COU/BA/SDA	Ugandan	Partner (Living with partner)	Partner/Friend/relative	Casual work (odd jobs, etc.)	250000	Yes less than 3times in last one year	Yes	Not on MAT	5-10yrs	peer influence	Yes	18/10/2017	monthly	daily	decline to respond	experienced overdose in last 1yr	Not admitted	no	Yes	>one Partner	Yes knows	YES sometimes	Not at all	neverpaid	didnt exchange drugs	NO	NO	NO	1	No	negative	negative
98	Male	36	Some Secondary/Completed Secondary or Higher	Islam	Ugandan	Partner (Living with partner)	Partner/Friend/relative	Casual work (odd jobs, etc.)	300000	Yes less than 3times in last one year	Yes	Not on MAT	above10yrs	peer influence	Yes	15/06/2011	monthly	monthly	not easy	experienced overdose in last 1yr	Not admitted	no	Yes	>one Partner	Doesnt know	YES sometimes	YES all times	neverpaid	didnt exchange drugs	NO	NO	NO	1	Yes	negative	negative
99	Male	33	Never Went to School	Christianity COU/BA/SDA	Ugandan	Separated/Divorced/Widowed	Partner/Friend/relative	Casual work (odd jobs, etc.)	250000	No never in the last one year	Yes	Not on MAT	5-10yrs	peer influence	Yes	10/08/2020	monthly	weekly	easy	Didnot experience overdose	Not admitted	dont remember	decline to respond	decline to respond	decline to respond	decline to respond	decline to respond	declined to ans	Declined	NO	NO	NO	1	Yes	negative	negative
100	Female	28	Never Went to School	Christianity COU/BA/SDA	Ugandan	Separated/Divorced/Widowed	Alone	Sex for money	0	Others	Yes	Not on MAT	above10yrs	copy with loss of loved one	Yes	01/01/2013	occasionally	weekly	easy	experienced overdose in last 1yr	Admitted	yes	Yes	>one Partner	Doesnt know	Not at all	YES all times	paid	exchanged drugs	decline to Answer	decline to Answer	decline to Answer	1	Yes	negative	positive
101	Male	47	Some Primary/Completed Primary	Christianity RC/Orthodox	Ugandan	Separated/Divorced/Widowed	Partner/Friend/relative	Casual work (odd jobs, etc.)	400000	No response/Declined to answer	Yes	Not on MAT	above10yrs	peer influence	Yes	01/01/2018	monthly	weekly	decline to respond	declined to answer/no response/etc	Admitted	no	No	None/one Partner	Doesnt know	Not at all	Not at all	neverpaid	didnt exchange drugs	NO	NO	NO	1	Yes	negative	negative
102	Female	25	Some Secondary/Completed Secondary or Higher	Christianity COU/BA/SDA	Ugandan	Single	Alone	Sex for money	300000	No response/Declined to answer	Yes	Not on MAT	5-10yrs	peer influence	Yes	08/06/2022	monthly	weekly	decline to respond	declined to answer/no response/etc	Not admitted	yes	Yes	>one Partner	Doesnt know	YES all times	YES sometimes	paid	exchanged drugs	NO	NO	NO	1	Yes	negative	negative
103	Female	30	Never Went to School	Christianity RC/Orthodox	Ugandan	Single	Alone	Sex for money	500000	No never in the last one year	Yes	Not on MAT	5-10yrs	peer influence	Yes	04/01/2023	monthly	weekly	easy	Didnot experience overdose	Not admitted	yes	Yes	>one Partner	Doesnt know	Not at all	Not at all	paid	exchanged drugs	NO	NO	NO	1	Yes	negative	negative
104	Female	23	Some Secondary/Completed Secondary or Higher	Christianity RC/Orthodox	Ugandan	Single	Alone	Sex for money	300000	Others	Yes	Not on MAT	5-10yrs	peer influence	Yes	16/01/2020	monthly	weekly	easy	experienced overdose in last 1yr	Not admitted	yes	Yes	>one Partner	Doesnt know	YES all times	YES sometimes	paid	exchanged drugs	NO	NO	NO	1	Yes	negative	negative
105	Female	28	Some Secondary/Completed Secondary or Higher	Christianity COU/BA/SDA	Ugandan	Separated/Divorced/Widowed	Alone	Sex for money	350000	Don’t know	Yes	Not on MAT	above10yrs	peer influence	Yes	11/12/2019	monthly	weekly	decline to respond	declined to answer/no response/etc	Not admitted	yes	Yes	>one Partner	Doesnt know	YES sometimes	YES all times	paid	exchanged drugs	NO	feels depressed	NO	1	Yes	negative	negative
106	Male	42	Some Primary/Completed Primary	Christianity RC/Orthodox	Ugandan	Separated/Divorced/Widowed	Partner/Friend/relative	Casual work (odd jobs, etc.)	300000	Yes less than 3times in last one year	Yes	Not on MAT	above10yrs	peer influence	Yes	06/09/2023	monthly	weekly	easy	experienced overdose in last 1yr	Admitted	dont remember	No	decline to respond	Doesnt know	decline to respond	Not at all	neverpaid	didnt exchange drugs	NO	NO	NO	1	Yes	negative	negative
107	Male	48	Some Secondary/Completed Secondary or Higher	Christianity RC/Orthodox	Ugandan	Separated/Divorced/Widowed	Partner/Friend/relative	Casual work (odd jobs, etc.)	250000	Yes less than 3times in last one year	Yes	Not on MAT	above10yrs	peer influence	Yes	14/09/2023	monthly	weekly	easy	experienced overdose in last 1yr	Admitted	no	No	decline to respond	Doesnt know	Not at all	Not at all	neverpaid	didnt exchange drugs	NO	feels depressed	NO	1	Yes	negative	negative
108	Male	33	Never Went to School	Christianity RC/Orthodox	Ugandan	Separated/Divorced/Widowed	Partner/Friend/relative	Casual work (odd jobs, etc.)	150000	No never in the last one year	Yes	Not on MAT	above10yrs	peer influence	Yes	14/07/2022	monthly	weekly	easy	Didnot experience overdose	Not admitted	yes	Yes	>one Partner	Yes knows	Not at all	Not at all	neverpaid	didnt exchange drugs	NO	NO	NO	1	Yes	negative	negative
109	Female	24	Some Secondary/Completed Secondary or Higher	Christianity RC/Orthodox	Ugandan	Single	Alone	Sex for money	300000	No never in the last one year	Yes	Not on MAT	above10yrs	copy with loss of loved one	Yes	08/02/2023	monthly	weekly	easy	Didnot experience overdose	Admitted	yes	Yes	>one Partner	Doesnt know	YES sometimes	YES all times	paid	exchanged drugs	NO	NO	NO	1	Yes	negative	negative
110	Male	38	Some Secondary/Completed Secondary or Higher	Christianity RC/Orthodox	Ugandan	Separated/Divorced/Widowed	Partner/Friend/relative	Selling drugs/Theft, robbing, or stealing/Other illegal, or possibly illegal, activities	600000	No never in the last one year	Yes	Not on MAT	<5yrs	peer influence	Yes	10/01/2023	monthly	weekly	easy	Didnot experience overdose	Admitted	no	No	None/one Partner	Doesnt know	Not at all	Not at all	neverpaid	didnt exchange drugs	NO	NO	NO	1	Yes	negative	negative
111	Male	33	Post-Secondary Education (Certificate, Diploma, Degree)	Islam	Ugandan	Single	Alone	Casual work (odd jobs, etc.)	0	Others	Yes	Not on MAT	above10yrs	peer influence	Yes	01/12/2012	daily	monthly	easy	experienced overdose in last 1yr	Admitted	yes	No	decline to respond	decline to respond	decline to respond	decline to respond	neverpaid	exchanged drugs	decline to Answer	decline to Answer	decline to Answer	1	Yes	negative	negative
112	Male	30	Some Primary/Completed Primary	Christianity RC/Orthodox	Ugandan	Single	Partner/Friend/relative	Casual work (odd jobs, etc.)	250000	No never in the last one year	Yes	Not on MAT	5-10yrs	peer influence	Yes	09/12/2021	monthly	weekly	easy	Didnot experience overdose	Admitted	no	No	None/one Partner	Doesnt know	decline to respond	decline to respond	declined to ans	Declined	NO	NO	NO	1	Yes	negative	negative
113	Male	35	Never Went to School	Christianity RC/Orthodox	Ugandan	Separated/Divorced/Widowed	Partner/Friend/relative	Casual work (odd jobs, etc.)	300000	No never in the last one year	Yes	Not on MAT	above10yrs	peer influence	Yes	11/12/2019	monthly	weekly	easy	Didnot experience overdose	Not admitted	no	No	decline to respond	decline to respond	decline to respond	decline to respond	declined to ans	Declined	NO	NO	NO	1	Yes	negative	negative
114	Male	37	Some Primary/Completed Primary	Christianity RC/Orthodox	Ugandan	Partner (Living with partner)	Partner/Friend/relative	Casual work (odd jobs, etc.)	0	Don’t know	Yes	Not on MAT	<5yrs	peer influence	Yes	18/10/2017	monthly	daily	easy	declined to answer/no response/etc	Not admitted	yes	Yes	>one Partner	Yes knows	YES all times	YES sometimes	paid	didnt exchange drugs	NO	NO	NO	1	Yes	negative	negative
115	Male	23	Some Primary/Completed Primary	Christianity COU/BA/SDA	Ugandan	Single	Alone	Selling drugs/Theft, robbing, or stealing/Other illegal, or possibly illegal, activities	0	No never in the last one year	Yes	Not on MAT	5-10yrs	peer influence	Yes	01/01/2020	monthly	7	easy	Didnot experience overdose	Not admitted	yes	Yes	>one Partner	Doesnt know	YES sometimes	YES sometimes	paid	didnt exchange drugs	NO	NO	NO	1	Yes	negative	negative
116	Male	42	Some Secondary/Completed Secondary or Higher	Christianity RC/Orthodox	Ugandan	Separated/Divorced/Widowed	Alone	Street begging/panhandling etc.	0	Don’t know	Yes	Not on MAT	above10yrs	copy with loss of loved one	Yes	25/07/2017	monthly	weekly	easy	declined to answer/no response/etc	Not admitted	dont remember	decline to respond	None/one Partner	decline to respond	decline to respond	decline to respond	declined to ans	Declined	feels anxious not on rx	feels depressed	yes not on rx	1	Yes	negative	negative
117	Female	23	Some Primary/Completed Primary	Christianity COU/BA/SDA	Ugandan	Single	Alone	Sex for money	0	No never in the last one year	Yes	Not on MAT	<5yrs	peer influence	Yes	14/06/2023	monthly	7	decline to respond	Didnot experience overdose	Not admitted	yes	Yes	>one Partner	Doesnt know	YES all times	YES sometimes	paid	exchanged drugs	feels anxious not on rx	feels depressed	yes not on rx	1	No	negative	negative
118	Female	18	Some Primary/Completed Primary	Islam	Ugandan	Single	Alone	Sex for money	0	No response/Declined to answer	Yes	Not on MAT	<5yrs	peer influence	Yes	15/03/2023	monthly	weekly	easy	declined to answer/no response/etc	Not admitted	yes	Yes	>one Partner	Doesnt know	YES all times	YES sometimes	paid	exchanged drugs	NO	feels depressed	NO	1	Yes	negative	negative
119	Female	26	Some Secondary/Completed Secondary or Higher	Christianity COU/BA/SDA	Ugandan	Single	Alone	Sex for money	0	Don’t know	Yes	Not on MAT	<5yrs	peer influence	Yes	17/11/2021	monthly	weekly	decline to respond	declined to answer/no response/etc	Not admitted	yes	Yes	>one Partner	Doesnt know	YES all times	YES sometimes	paid	exchanged drugs	NO	yes Drs dx	NO	1	No	negative	negative
120	Male	38	Some Secondary/Completed Secondary or Higher	Islam	Ugandan	Separated/Divorced/Widowed	Alone	Casual work (odd jobs, etc.)	100000	Yes less than 3times in last one year	Yes	Not on MAT	above10yrs	peer influence	Yes	06/01/2010	monthly	monthly	easy	experienced overdose in last 1yr	Admitted	dont remember	No	None/one Partner	decline to respond	decline to respond	decline to respond	declined to ans	Declined	NO	feels depressed	NO	1	Yes	negative	negative
121	Male	24	Some Secondary/Completed Secondary or Higher	Christianity RC/Orthodox	Ugandan	Single	Alone	Casual work (odd jobs, etc.)	50000	Yes more than 3 times in last one year	Yes	Not on MAT	<5yrs	peer influence	Yes	16/02/2022	monthly	weekly	easy	experienced overdose in last 1yr	Not admitted	yes	Yes	>one Partner	Doesnt know	YES all times	YES sometimes	paid	didnt exchange drugs	feels anxious not on rx	feels depressed	yes not on rx	1	No	negative	negative
122	Male	40	Some Secondary/Completed Secondary or Higher	Islam	Ugandan	Separated/Divorced/Widowed	Alone	Casual work (odd jobs, etc.)	150000	No never in the last one year	Yes	Not on MAT	above10yrs	peer influence	Yes	05/12/2017	monthly	7	easy	Didnot experience overdose	Not admitted	dont remember	No	decline to respond	decline to respond	decline to respond	decline to respond	declined to ans	Declined	feels anxious not on rx	feels depressed	NO	1	Yes	negative	negative
123	Male	35	Some Secondary/Completed Secondary or Higher	Islam	Ugandan	Separated/Divorced/Widowed	Alone	Casual work (odd jobs, etc.)	0	Don’t know	Yes	Not on MAT	<5yrs	cope with stess at work/home	Yes	01/04/2023	monthly	daily	easy	declined to answer/no response/etc	Not admitted	dont remember	No	None/one Partner	decline to respond	decline to respond	decline to respond	declined to ans	Declined	NO	NO	NO	1	Yes	negative	negative
124	Male	30	Some Secondary/Completed Secondary or Higher	Christianity COU/BA/SDA	Ugandan	Separated/Divorced/Widowed	Alone	Selling drugs/Theft, robbing, or stealing/Other illegal, or possibly illegal, activities	0	Don’t know	Yes	Not on MAT	above10yrs	cope with stess at work/home	Yes	01/12/2021	monthly	monthly	easy	declined to answer/no response/etc	Not admitted	dont remember	No	None/one Partner	decline to respond	decline to respond	decline to respond	declined to ans	Declined	NO	NO	NO	1	Yes	negative	negative
125	Male	24	Some Secondary/Completed Secondary or Higher	No religion	Ugandan	Single	Alone	Selling drugs/Theft, robbing, or stealing/Other illegal, or possibly illegal, activities	0	Yes less than 3times in last one year	Yes	Not on MAT	5-10yrs	peer influence	Yes	01/07/2021	monthly	7	easy	experienced overdose in last 1yr	Not admitted	yes	Yes	>one Partner	Yes knows	YES all times	YES sometimes	paid	didnt exchange drugs	NO	feels depressed	yes not on rx	1	Yes	positive	negative
126	Male	32	Some Secondary/Completed Secondary or Higher	Christianity COU/BA/SDA	Ugandan	Single	Partner/Friend/relative	Casual work (odd jobs, etc.)	0	Yes less than 3times in last one year	Yes	Not on MAT	above10yrs	peer influence	Yes	01/10/2017	monthly	monthly	decline to respond	experienced overdose in last 1yr	Not admitted	no	No	None/one Partner	decline to respond	decline to respond	decline to respond	neverpaid	didnt exchange drugs	feels anxious not on rx	feels depressed	yes not on rx	1	Yes	negative	negative
127	Male	28	Some Secondary/Completed Secondary or Higher	Christianity RC/Orthodox	Ugandan	Single	Alone	Casual work (odd jobs, etc.)	150000	Don’t know	Yes	Not on MAT	<5yrs	copy with loss of loved one	Yes	11/11/2022	monthly	monthly	decline to respond	declined to answer/no response/etc	Admitted	yes	Yes	>one Partner	Doesnt know	Not at all	Not at all	paid	didnt exchange drugs	NO	feels depressed	NO	1	No	negative	negative
128	Male	29	Some Secondary/Completed Secondary or Higher	Christianity COU/BA/SDA	Ugandan	Single	Alone	Selling drugs/Theft, robbing, or stealing/Other illegal, or possibly illegal, activities	0	Yes less than 3times in last one year	Yes	Not on MAT	<5yrs	peer influence	Yes	01/08/2022	monthly	daily	easy	experienced overdose in last 1yr	Admitted	yes	Yes	>one Partner	decline to respond	YES sometimes	YES all times	paid	exchanged drugs	NO	feels depressed	yes not on rx	1	Yes	negative	negative
129	Female	39	Some Primary/Completed Primary	Christianity COU/BA/SDA	Ugandan	Married in tradition/church/mosque	Partner/Friend/relative	Selling drugs/Theft, robbing, or stealing/Other illegal, or possibly illegal, activities	100000	No never in the last one year	Yes	Not on MAT	above10yrs	copy with loss of loved one	Yes	01/06/2020	occasionally	weekly	easy	Didnot experience overdose	Admitted	yes	decline to respond	None/one Partner	Yes knows	Not at all	Not at all	paid	exchanged drugs	decline to Answer	decline to Answer	decline to Answer	1	Yes	negative	negative
130	Male	36	Never Went to School	Islam	Ugandan	Partner (Living with partner)	Partner/Friend/relative	Regular job, employed with a regular salary	400000	No never in the last one year	Yes	Not on MAT	5-10yrs	cope with stess at work/home	Yes	09/06/2022	monthly	7	easy	Didnot experience overdose	Not admitted	dont remember	No	decline to respond	decline to respond	decline to respond	decline to respond	declined to ans	Declined	NO	NO	NO	1	Yes	negative	negative
131	Male	24	Never Went to School	Christianity COU/BA/SDA	Ugandan	Single	Alone	Government benefits (pensioner, etc.)/Partner, relative, or friends income/Student financial aid/loans/grants	100000	Yes less than 3times in last one year	Yes	Not on MAT	<5yrs	peer influence	Yes	10/03/2020	monthly	weekly	easy	experienced overdose in last 1yr	Not admitted	no	No	decline to respond	Doesnt know	Not at all	Not at all	neverpaid	didnt exchange drugs	NO	NO	NO	1	Yes	negative	negative
132	Male	28	Some Secondary/Completed Secondary or Higher	Islam	Ugandan	Single	Alone	Work at family business or farm/Self-employed	300000	No response/Declined to answer	Yes	Not on MAT	<5yrs	peer influence	Yes	16/02/2023	monthly	7	decline to respond	declined to answer/no response/etc	Not admitted	yes	Yes	>one Partner	Doesnt know	YES all times	YES sometimes	paid	exchanged drugs	NO	NO	NO	1	Yes	negative	negative
133	Female	29	Never Went to School	Christianity COU/BA/SDA	Ugandan	Single	Alone	Work at family business or farm/Self-employed	300000	Yes less than 3times in last one year	Yes	Not on MAT	<5yrs	peer influence	Yes	15/06/2022	monthly	monthly	easy	experienced overdose in last 1yr	Admitted	no	No	decline to respond	Doesnt know	Not at all	Not at all	neverpaid	didnt exchange drugs	NO	yes Drs dx	NO	1	No	negative	negative
134	Male	32	Some Secondary/Completed Secondary or Higher	Christianity COU/BA/SDA	Ugandan	Partner (Living with partner)	Partner/Friend/relative	Regular job, employed with a regular salary	400000	Don’t know	Yes	Not on MAT	5-10yrs	cope with stess at work/home	Yes	16/06/2022	monthly	7	easy	declined to answer/no response/etc	Not admitted	no	No	decline to respond	Doesnt know	Not at all	Not at all	neverpaid	didnt exchange drugs	NO	NO	NO	1	No	negative	negative
135	Female	27	Never Went to School	Christianity COU/BA/SDA	Ugandan	Separated/Divorced/Widowed	Alone	Casual work (odd jobs, etc.)	250000	Yes less than 3times in last one year	Yes	Not on MAT	5-10yrs	peer influence	Yes	01/04/2023	monthly	7	easy	experienced overdose in last 1yr	Admitted	yes	Yes	>one Partner	Doesnt know	YES all times	YES sometimes	paid	exchanged drugs	NO	NO	NO	1	Yes	negative	negative
136	Male	40	Some Secondary/Completed Secondary or Higher	Christianity COU/BA/SDA	Ugandan	Single	Alone	Work at family business or farm/Self-employed	600000	No never in the last one year	Yes	Not on MAT	5-10yrs	peer influence	Yes	01/05/2019	monthly	daily	easy	Didnot experience overdose	Not admitted	dont remember	No	decline to respond	decline to respond	decline to respond	decline to respond	declined to ans	Declined	NO	NO	NO	1	No	negative	negative
137	Male	26	Never Went to School	Christianity COU/BA/SDA	Ugandan	Partner (Living with partner)	Partner/Friend/relative	Regular job, employed with a regular salary	300000	No never in the last one year	Yes	Not on MAT	<5yrs	peer influence	Yes	10/11/2021	monthly	7	decline to respond	Didnot experience overdose	Admitted	dont remember	No	decline to respond	decline to respond	decline to respond	decline to respond	declined to ans	Declined	NO	NO	NO	1	Yes	negative	negative
138	Male	38	Some Secondary/Completed Secondary or Higher	Islam	Ugandan	Single	Partner/Friend/relative	Selling drugs/Theft, robbing, or stealing/Other illegal, or possibly illegal, activities	500000	Yes less than 3times in last one year	Yes	Not on MAT	above10yrs	copy with loss of loved one	Yes	16/03/2021	monthly	weekly	decline to respond	experienced overdose in last 1yr	Not admitted	dont remember	No	decline to respond	decline to respond	decline to respond	decline to respond	declined to ans	Declined	NO	NO	NO	1	Yes	negative	negative
139	Male	27	Post-Secondary Education (Certificate, Diploma, Degree)	Islam	Non-Ugandan	Single	Partner/Friend/relative	Casual work (odd jobs, etc.)	0	No never in the last one year	Yes	Not on MAT	5-10yrs	peer influence	Yes	01/02/2015	occasionally	weekly	easy	Didnot experience overdose	Admitted	dont remember	decline to respond	None/one Partner	decline to respond	decline to respond	decline to respond	declined to ans	Declined	decline to Answer	decline to Answer	decline to Answer	1	No	negative	negative
140	Male	42	Never Went to School	Christianity RC/Orthodox	Ugandan	Separated/Divorced/Widowed	Partner/Friend/relative	Casual work (odd jobs, etc.)	50000	Yes less than 3times in last one year	Yes	Not on MAT	above10yrs	peer influence	Yes	09/02/2023	monthly	weekly	easy	experienced overdose in last 1yr	Admitted	dont remember	No	decline to respond	decline to respond	decline to respond	decline to respond	declined to ans	Declined	feels anxious not on rx	feels depressed	NO	1	Yes	negative	negative
141	Male	25	Post-Secondary Education (Certificate, Diploma, Degree)	Christianity COU/BA/SDA	Ugandan	Single	Partner/Friend/relative	Casual work (odd jobs, etc.)	250000	Don’t know	Yes	Not on MAT	<5yrs	peer influence	Yes	07/12/2022	monthly	weekly	easy	declined to answer/no response/etc	Not admitted	dont remember	No	decline to respond	decline to respond	decline to respond	decline to respond	declined to ans	Declined	NO	NO	NO	1	Yes	negative	negative
142	Male	19	Some Secondary/Completed Secondary or Higher	Christianity COU/BA/SDA	Ugandan	Single	Partner/Friend/relative	Government benefits (pensioner, etc.)/Partner, relative, or friends income/Student financial aid/loans/grants	100000	Don’t know	Yes	Not on MAT	<5yrs	peer influence	Yes	01/01/2023	monthly	weekly	easy	declined to answer/no response/etc	Admitted	yes	Yes	>one Partner	Yes knows	Not at all	Not at all	neverpaid	didnt exchange drugs	NO	NO	NO	1	No	negative	negative
143	Male	30	Never Went to School	Christianity RC/Orthodox	Ugandan	Single	Partner/Friend/relative	Casual work (odd jobs, etc.)	200000	Don’t know	Yes	Not on MAT	5-10yrs	peer influence	Yes	08/06/2020	monthly	weekly	easy	declined to answer/no response/etc	Not admitted	dont remember	No	decline to respond	decline to respond	decline to respond	decline to respond	declined to ans	Declined	NO	NO	NO	1	Yes	negative	negative
144	Male	28	Never Went to School	No religion	Ugandan	Single	Partner/Friend/relative	Casual work (odd jobs, etc.)	100000	Don’t know	Yes	Not on MAT	<5yrs	peer influence	Yes	08/11/2022	monthly	monthly	easy	declined to answer/no response/etc	Admitted	dont remember	No	decline to respond	decline to respond	decline to respond	decline to respond	declined to ans	Declined	NO	NO	NO	1	Yes	negative	negative
145	Male	34	Never Went to School	Christianity COU/BA/SDA	Ugandan	Single	Partner/Friend/relative	Casual work (odd jobs, etc.)	5000	No response/Declined to answer	Yes	Not on MAT	above10yrs	cope with stess at work/home	Yes	01/06/2023	monthly	weekly	easy	declined to answer/no response/etc	Not admitted	dont remember	No	decline to respond	decline to respond	decline to respond	decline to respond	declined to ans	Declined	yes on anxiety rx	yes Drs dx	NO	1	No	negative	negative
146	Female	28	Some Secondary/Completed Secondary or Higher	Christianity RC/Orthodox	Ugandan	Single	Alone	Sex for money	250000	Don’t know	Yes	Not on MAT	5-10yrs	peer influence	Yes	01/12/2021	monthly	weekly	decline to respond	declined to answer/no response/etc	Not admitted	yes	Yes	>one Partner	Doesnt know	YES sometimes	YES all times	paid	exchanged drugs	NO	feels depressed	NO	1	Yes	negative	negative
147	Male	24	Some Secondary/Completed Secondary or Higher	Christianity COU/BA/SDA	Ugandan	Single	Partner/Friend/relative	Government benefits (pensioner, etc.)/Partner, relative, or friends income/Student financial aid/loans/grants	150000	Don’t know	Yes	Not on MAT	<5yrs	peer influence	Yes	01/04/2023	monthly	7	easy	declined to answer/no response/etc	Admitted	dont remember	No	None/one Partner	decline to respond	decline to respond	decline to respond	declined to ans	Declined	NO	NO	NO	1	No	negative	negative
148	Male	32	Post-Secondary Education (Certificate, Diploma, Degree)	No religion	Ugandan	Single	Partner/Friend/relative	Work at family business or farm/Self-employed	1000000	Yes less than 3times in last one year	Yes	Not on MAT	5-10yrs	peer influence	Yes	01/09/2022	monthly	monthly	easy	experienced overdose in last 1yr	Admitted	dont remember	decline to respond	decline to respond	decline to respond	decline to respond	decline to respond	declined to ans	Declined	yes on anxiety rx	NO	NO	1	Yes	negative	negative
149	Male	27	Some Secondary/Completed Secondary or Higher	Christianity COU/BA/SDA	Ugandan	Single	Partner/Friend/relative	Casual work (odd jobs, etc.)	200000	No never in the last one year	Yes	Not on MAT	<5yrs	peer influence	Yes	01/06/2019	monthly	weekly	easy	Didnot experience overdose	Not admitted	dont remember	No	decline to respond	decline to respond	decline to respond	decline to respond	declined to ans	Declined	NO	NO	NO	1	Yes	negative	negative
150	Male	19	Some Secondary/Completed Secondary or Higher	Christianity COU/BA/SDA	Ugandan	Single	Partner/Friend/relative	Casual work (odd jobs, etc.)	0	Don’t know	Yes	Not on MAT	above10yrs	peer influence	Yes	01/09/2023	occasionally	monthly	easy	declined to answer/no response/etc	Not admitted	yes	Yes	>one Partner	Doesnt know	YES all times	YES sometimes	neverpaid	didnt exchange drugs	NO	NO	NO	1	Yes	negative	negative
151	Male	36	Post-Secondary Education (Certificate, Diploma, Degree)	Christianity COU/BA/SDA	Ugandan	Separated/Divorced/Widowed	Alone	Regular job, employed with a regular salary	600	No never in the last one year	Yes	Not on MAT	5-10yrs	copy with loss of loved one	Yes	01/05/2023	monthly	weekly	easy	Didnot experience overdose	Not admitted	dont remember	No	decline to respond	decline to respond	decline to respond	decline to respond	declined to ans	Declined	NO	NO	NO	1	Yes	negative	negative
152	Male	31	Some Secondary/Completed Secondary or Higher	Islam	Ugandan	Separated/Divorced/Widowed	Alone	Regular job, employed with a regular salary	500	No never in the last one year	Yes	Not on MAT	5-10yrs	copy with personal illness	Yes	01/08/2022	monthly	7	easy	Didnot experience overdose	Admitted	dont remember	No	decline to respond	decline to respond	decline to respond	decline to respond	declined to ans	Declined	NO	NO	NO	1	Yes	negative	negative
153	Male	25	Some Secondary/Completed Secondary or Higher	Christianity COU/BA/SDA	Ugandan	Single	Alone	Casual work (odd jobs, etc.)	200	No never in the last one year	Yes	Not on MAT	<5yrs	peer influence	Yes	01/04/2023	monthly	monthly	easy	Didnot experience overdose	Not admitted	dont remember	No	decline to respond	decline to respond	decline to respond	decline to respond	declined to ans	Declined	NO	NO	NO	1	Yes	negative	negative
154	Male	28	Some Primary/Completed Primary	Christianity COU/BA/SDA	Ugandan	Single	Alone	Regular job, employed with a regular salary	400	Don’t know	Yes	Not on MAT	<5yrs	peer influence	Yes	01/03/2022	monthly	7	easy	declined to answer/no response/etc	Admitted	dont remember	No	decline to respond	decline to respond	decline to respond	decline to respond	declined to ans	Declined	NO	NO	NO	1	No	negative	negative
155	Male	29	Some Primary/Completed Primary	Islam	Ugandan	Single	Alone	Regular job, employed with a regular salary	400	No never in the last one year	Yes	Not on MAT	5-10yrs	peer influence	Yes	01/01/2022	monthly	daily	easy	Didnot experience overdose	Not admitted	dont remember	No	decline to respond	decline to respond	decline to respond	decline to respond	declined to ans	Declined	NO	NO	NO	1	Yes	negative	negative
156	Male	40	Some Secondary/Completed Secondary or Higher	Christianity RC/Orthodox	Ugandan	Separated/Divorced/Widowed	Partner/Friend/relative	Casual work (odd jobs, etc.)	200	Yes less than 3times in last one year	Yes	Not on MAT	above10yrs	peer influence	Yes	01/02/2020	monthly	monthly	easy	experienced overdose in last 1yr	Admitted	dont remember	No	decline to respond	decline to respond	decline to respond	decline to respond	declined to ans	Declined	feels anxious not on rx	feels depressed	NO	1	Yes	negative	negative
157	Female	33	Post-Secondary Education (Certificate, Diploma, Degree)	Christianity COU/BA/SDA	Ugandan	Single	Alone	Sex for money	700	No never in the last one year	Yes	Not on MAT	above10yrs	peer influence	Yes	01/04/2019	monthly	weekly	easy	Didnot experience overdose	Admitted	yes	Yes	>one Partner	Doesnt know	Not at all	Not at all	paid	exchanged drugs	NO	NO	NO	1	Yes	negative	negative
158	Female	24	Post-Secondary Education (Certificate, Diploma, Degree)	Christianity COU/BA/SDA	Ugandan	Single	Alone	Sex for money	300000	No never in the last one year	Yes	Not on MAT	<5yrs	peer influence	Yes	01/10/2021	monthly	weekly	easy	Didnot experience overdose	Not admitted	yes	Yes	>one Partner	Doesnt know	Not at all	Not at all	paid	exchanged drugs	NO	NO	NO	1	decline to respond	positive	negative
159	Female	36	Some Secondary/Completed Secondary or Higher	Christianity COU/BA/SDA	Ugandan	Separated/Divorced/Widowed	Alone	Sex for money	600000	No never in the last one year	Yes	Not on MAT	above10yrs	peer influence	Yes	09/03/2020	5	monthly	easy	Didnot experience overdose	Not admitted	yes	Yes	>one Partner	Doesnt know	Not at all	Not at all	paid	exchanged drugs	NO	NO	decline to Answer	1	Yes	negative	negative
160	Female	28	Post-Secondary Education (Certificate, Diploma, Degree)	Islam	Ugandan	Single	Alone	Sex for money	200000	No never in the last one year	Yes	Not on MAT	5-10yrs	peer influence	Yes	01/01/2023	monthly	daily	easy	Didnot experience overdose	Not admitted	yes	Yes	>one Partner	Doesnt know	YES all times	YES sometimes	paid	exchanged drugs	NO	NO	NO	1	Yes	negative	negative
161	Female	25	Post-Secondary Education (Certificate, Diploma, Degree)	Christianity COU/BA/SDA	Ugandan	Single	Alone	Sex for money	500000	No never in the last one year	Yes	Not on MAT	<5yrs	peer influence	Yes	01/06/2023	monthly	weekly	easy	Didnot experience overdose	Not admitted	yes	Yes	>one Partner	Doesnt know	Not at all	Not at all	paid	exchanged drugs	NO	feels depressed	NO	1	Yes	negative	negative
162	Female	36	Some Secondary/Completed Secondary or Higher	Christianity COU/BA/SDA	Ugandan	Separated/Divorced/Widowed	Alone	Sex for money	400000	No never in the last one year	Yes	Not on MAT	above10yrs	peer influence	Yes	01/12/2022	monthly	monthly	easy	Didnot experience overdose	Not admitted	yes	Yes	>one Partner	Doesnt know	Not at all	Not at all	paid	exchanged drugs	NO	NO	NO	1	Yes	negative	negative
163	Male	38	Some Secondary/Completed Secondary or Higher	Christianity COU/BA/SDA	Ugandan	Separated/Divorced/Widowed	Partner/Friend/relative	Casual work (odd jobs, etc.)	200000	Yes less than 3times in last one year	Yes	Not on MAT	5-10yrs	peer influence	Yes	01/08/2020	monthly	monthly	easy	experienced overdose in last 1yr	Not admitted	dont remember	No	decline to respond	decline to respond	decline to respond	decline to respond	declined to ans	Declined	NO	NO	NO	1	Yes	negative	negative
164	Female	42	Some Secondary/Completed Secondary or Higher	Christianity RC/Orthodox	Ugandan	Separated/Divorced/Widowed	Alone	Sex for money	300000	Yes less than 3times in last one year	Yes	Not on MAT	above10yrs	peer influence	Yes	01/03/2021	monthly	monthly	easy	experienced overdose in last 1yr	Not admitted	yes	Yes	>one Partner	Doesnt know	YES sometimes	YES all times	paid	exchanged drugs	NO	NO	NO	1	Yes	negative	negative
165	Male	31	Some Secondary/Completed Secondary or Higher	Christianity COU/BA/SDA	Ugandan	Partner (Living with partner)	Partner/Friend/relative	Work at family business or farm/Self-employed	630000	Yes more than 3 times in last one year	Yes	Not on MAT	5-10yrs	peer influence	Yes	01/04/2021	monthly	7	easy	experienced overdose in last 1yr	Admitted	dont remember	No	decline to respond	decline to respond	decline to respond	decline to respond	declined to ans	Declined	NO	NO	NO	1	No	negative	negative
166	Male	26	Some Secondary/Completed Secondary or Higher	Christianity COU/BA/SDA	Ugandan	Single	Partner/Friend/relative	Government benefits (pensioner, etc.)/Partner, relative, or friends income/Student financial aid/loans/grants	70000	No never in the last one year	Yes	Not on MAT	<5yrs	copy with loss of loved one	Yes	01/11/2022	monthly	weekly	easy	Didnot experience overdose	Not admitted	dont remember	No	decline to respond	decline to respond	decline to respond	decline to respond	declined to ans	Declined	NO	yes Drs dx	NO	1	No	negative	negative
167	Male	35	Some Secondary/Completed Secondary or Higher	Islam	Ugandan	Married in tradition/church/mosque	Partner/Friend/relative	Work at family business or farm/Self-employed	300000	Don’t know	Yes	Not on MAT	5-10yrs	cope with stess at work/home	Yes	01/11/2019	monthly	7	easy	declined to answer/no response/etc	Not admitted	dont remember	No	decline to respond	decline to respond	decline to respond	decline to respond	declined to ans	Declined	NO	NO	NO	1	Yes	negative	negative
168	Male	29	Some Primary/Completed Primary	Christianity COU/BA/SDA	Ugandan	Partner (Living with partner)	Partner/Friend/relative	Regular job, employed with a regular salary	400000	No never in the last one year	Yes	Not on MAT	<5yrs	copy with loss of loved one	Yes	01/04/2023	monthly	weekly	easy	Didnot experience overdose	Not admitted	dont remember	No	decline to respond	decline to respond	decline to respond	decline to respond	declined to ans	Declined	NO	NO	NO	1	No	negative	negative
169	Male	38	Some Primary/Completed Primary	Christianity COU/BA/SDA	Ugandan	Single	Alone	Casual work (odd jobs, etc.)	450000	No never in the last one year	Yes	Not on MAT	5-10yrs	cope with stess at work/home	Yes	01/04/2018	monthly	7	easy	Didnot experience overdose	Admitted	dont remember	Yes	>one Partner	decline to respond	decline to respond	decline to respond	declined to ans	Declined	NO	NO	NO	1	No	negative	negative
170	Female	26	Some Secondary/Completed Secondary or Higher	Islam	Ugandan	Single	Partner/Friend/relative	Regular job, employed with a regular salary	200000	No response/Declined to answer	Yes	Not on MAT	<5yrs	peer influence	Yes	01/06/2023	monthly	7	easy	declined to answer/no response/etc	Not admitted	yes	Yes	>one Partner	Yes knows	YES all times	YES all times	neverpaid	didnt exchange drugs	NO	NO	NO	1	No	negative	positive
171	Male	31	Post-Secondary Education (Certificate, Diploma, Degree)	Christianity COU/BA/SDA	Ugandan	Single	Alone	Casual work (odd jobs, etc.)	200000	Don’t know	Yes	Not on MAT	<5yrs	peer influence	Yes	07/01/2021	monthly	monthly	easy	declined to answer/no response/etc	Not admitted	no	No	decline to respond	Doesnt know	Not at all	Not at all	neverpaid	didnt exchange drugs	NO	NO	NO	1	Yes	negative	negative
172	Male	33	Post-Secondary Education (Certificate, Diploma, Degree)	Christianity COU/BA/SDA	Ugandan	Single	Partner/Friend/relative	Casual work (odd jobs, etc.)	400000	Don’t know	Yes	Not on MAT	5-10yrs	peer influence	Yes	02/03/2022	monthly	weekly	easy	declined to answer/no response/etc	Not admitted	no	No	decline to respond	Doesnt know	Not at all	Not at all	neverpaid	didnt exchange drugs	NO	NO	NO	1	Yes	negative	negative
173	Male	33	Post-Secondary Education (Certificate, Diploma, Degree)	Christianity COU/BA/SDA	Ugandan	Single	Partner/Friend/relative	Casual work (odd jobs, etc.)	250000	No never in the last one year	Yes	Not on MAT	<5yrs	peer influence	Yes	01/01/2023	monthly	weekly	easy	Didnot experience overdose	Admitted	dont remember	No	decline to respond	decline to respond	decline to respond	decline to respond	declined to ans	Declined	NO	NO	NO	1	Yes	negative	positive
174	Male	34	Some Secondary/Completed Secondary or Higher	Christianity RC/Orthodox	Ugandan	Single	Partner/Friend/relative	Casual work (odd jobs, etc.)	300000	No never in the last one year	Yes	Not on MAT	5-10yrs	copy with loss of loved one	Yes	05/04/2022	monthly	weekly	easy	Didnot experience overdose	Not admitted	dont remember	decline to respond	decline to respond	Doesnt know	Not at all	Not at all	declined to ans	Declined	NO	NO	NO	1	No	negative	negative
175	Female	29	Some Secondary/Completed Secondary or Higher	Islam	Ugandan	Single	Alone	Sex for money	300000	Yes less than 3times in last one year	Yes	Not on MAT	5-10yrs	peer influence	Yes	01/06/2019	monthly	monthly	easy	experienced overdose in last 1yr	Admitted	yes	Yes	>one Partner	Doesnt know	Not at all	Not at all	paid	exchanged drugs	NO	NO	NO	1	Yes	negative	negative
176	Female	24	Some Secondary/Completed Secondary or Higher	Christianity COU/BA/SDA	Ugandan	Single	Alone	Sex for money	600000	No never in the last one year	Yes	Not on MAT	<5yrs	peer influence	Yes	01/05/2023	monthly	weekly	easy	Didnot experience overdose	Not admitted	yes	Yes	>one Partner	Doesnt know	Not at all	Not at all	paid	exchanged drugs	NO	NO	NO	1	No	negative	negative
177	Female	25	Some Secondary/Completed Secondary or Higher	Christianity COU/BA/SDA	Ugandan	Single	Alone	Sex for money	400000	Don’t know	Yes	Not on MAT	<5yrs	peer influence	Yes	01/12/2022	monthly	weekly	easy	declined to answer/no response/etc	Admitted	yes	Yes	>one Partner	Doesnt know	Not at all	Not at all	paid	exchanged drugs	NO	NO	NO	1	No	negative	negative
178	Female	27	Post-Secondary Education (Certificate, Diploma, Degree)	Christianity COU/BA/SDA	Ugandan	Single	Alone	Sex for money	700000	Don’t know	Yes	Not on MAT	5-10yrs	peer influence	Yes	01/01/2023	monthly	monthly	easy	declined to answer/no response/etc	Not admitted	yes	Yes	>one Partner	Doesnt know	YES all times	YES sometimes	paid	exchanged drugs	NO	NO	NO	1	Yes	negative	negative
179	Female	30	Some Primary/Completed Primary	Christianity COU/BA/SDA	Ugandan	Single	Alone	Sex for money	500000	Yes less than 3times in last one year	Yes	Not on MAT	above10yrs	peer influence	Yes	01/12/2023	monthly	7	easy	experienced overdose in last 1yr	Admitted	yes	Yes	>one Partner	Doesnt know	YES sometimes	YES all times	paid	exchanged drugs	NO	yes Drs dx	NO	1	Yes	negative	negative
180	Female	25	Post-Secondary Education (Certificate, Diploma, Degree)	Christianity COU/BA/SDA	Ugandan	Single	Alone	Sex for money	800000	Don’t know	Yes	Not on MAT	5-10yrs	peer influence	Yes	16/11/2022	monthly	weekly	easy	declined to answer/no response/etc	Not admitted	yes	Yes	>one Partner	Doesnt know	YES sometimes	YES sometimes	paid	exchanged drugs	NO	NO	NO	1	Yes	negative	negative
181	Female	22	Some Secondary/Completed Secondary or Higher	Christianity COU/BA/SDA	Ugandan	Single	Partner/Friend/relative	Sex for money	300000	No never in the last one year	Yes	Not on MAT	<5yrs	peer influence	Yes	10/10/2023	monthly	7	easy	Didnot experience overdose	Not admitted	yes	Yes	>one Partner	Yes knows	Not at all	YES sometimes	paid	exchanged drugs	NO	NO	NO	1	Yes	negative	negative
182	Male	31	Never Went to School	Christianity RC/Orthodox	Ugandan	Single	Partner/Friend/relative	Casual work (odd jobs, etc.)	150000	No never in the last one year	Yes	Not on MAT	5-10yrs	peer influence	Yes	01/01/2019	monthly	weekly	easy	Didnot experience overdose	Not admitted	no	No	decline to respond	Doesnt know	Not at all	Not at all	neverpaid	didnt exchange drugs	NO	NO	NO	1	Yes	negative	negative
183	Male	32	Some Secondary/Completed Secondary or Higher	Christianity COU/BA/SDA	Ugandan	Single	Alone	Regular job, employed with a regular salary	250000	Don’t know	Yes	Not on MAT	<5yrs	peer influence	Yes	12/04/2022	monthly	daily	decline to respond	declined to answer/no response/etc	Not admitted	dont remember	No	decline to respond	decline to respond	Not at all	decline to respond	declined to ans	Declined	NO	NO	NO	1	No	negative	negative
184	Male	27	Some Secondary/Completed Secondary or Higher	Islam	Ugandan	Single	Alone	Regular job, employed with a regular salary	300000	No never in the last one year	Yes	Not on MAT	<5yrs	peer influence	Yes	12/05/2022	monthly	7	easy	Didnot experience overdose	Not admitted	no	No	decline to respond	Doesnt know	Not at all	Not at all	neverpaid	didnt exchange drugs	NO	NO	NO	1	No	negative	negative
185	Male	59	Some Secondary/Completed Secondary or Higher	Christianity RC/Orthodox	Ugandan	Partner (Living with partner)	Partner/Friend/relative	Casual work (odd jobs, etc.)	90000	No never in the last one year	Yes	Not on MAT	<5yrs	copy with loss of loved one	Yes	01/04/2023	5	weekly	easy	Didnot experience overdose	Not admitted	yes	Yes	>one Partner	Doesnt know	YES sometimes	YES all times	neverpaid	didnt exchange drugs	NO	NO	NO	1	Yes	negative	negative
186	Male	28	Never Went to School	Christianity COU/BA/SDA	Ugandan	Single	Alone	Work at family business or farm/Self-employed	600000	No never in the last one year	Yes	Not on MAT	<5yrs	peer influence	Yes	04/04/2023	5	weekly	easy	Didnot experience overdose	Not admitted	yes	No	decline to respond	decline to respond	Not at all	Not at all	neverpaid	didnt exchange drugs	NO	NO	NO	1	No	negative	negative
187	Male	38	Some Secondary/Completed Secondary or Higher	Christianity COU/BA/SDA	Ugandan	Separated/Divorced/Widowed	Partner/Friend/relative	Casual work (odd jobs, etc.)	10000	No never in the last one year	Yes	Not on MAT	above10yrs	peer influence	Yes	12/04/2023	monthly	7	easy	Didnot experience overdose	Admitted	dont remember	No	decline to respond	decline to respond	decline to respond	decline to respond	declined to ans	Declined	NO	NO	NO	1	Yes	negative	negative
188	Female	30	Some Secondary/Completed Secondary or Higher	Christianity COU/BA/SDA	Ugandan	Single	Alone	Sex for money	20000	Don’t know	Yes	Not on MAT	above10yrs	peer influence	Yes	08/12/2022	monthly	weekly	easy	declined to answer/no response/etc	Admitted	yes	Yes	>one Partner	Yes knows	YES all times	YES sometimes	paid	exchanged drugs	NO	NO	NO	1	Yes	negative	negative
189	Male	32	Some Primary/Completed Primary	Christianity COU/BA/SDA	Ugandan	Single	Partner/Friend/relative	Casual work (odd jobs, etc.)	5000	Don’t know	Yes	Not on MAT	<5yrs	peer influence	Yes	01/01/2021	monthly	weekly	easy	declined to answer/no response/etc	Not admitted	dont remember	No	decline to respond	decline to respond	decline to respond	decline to respond	declined to ans	Declined	NO	NO	NO	1	Yes	negative	negative
190	Male	34	Never Went to School	Christianity COU/BA/SDA	Ugandan	Single	Partner/Friend/relative	Casual work (odd jobs, etc.)	5000	Don’t know	Yes	Not on MAT	<5yrs	peer influence	Yes	01/09/2023	monthly	weekly	easy	declined to answer/no response/etc	Not admitted	dont remember	No	decline to respond	decline to respond	decline to respond	decline to respond	declined to ans	Declined	NO	NO	NO	1	Yes	negative	negative
191	Female	19	Never Went to School	Christianity COU/BA/SDA	Ugandan	Single	Alone	Sex for money	10000	Don’t know	Yes	Not on MAT	above10yrs	copy with loss of loved one	Yes	01/03/2023	monthly	weekly	easy	declined to answer/no response/etc	Not admitted	yes	Yes	>one Partner	Doesnt know	YES sometimes	YES all times	paid	exchanged drugs	NO	feels depressed	NO	1	Yes	negative	negative
192	Female	27	Never Went to School	Islam	Ugandan	Separated/Divorced/Widowed	Alone	Sex for money	10000	Don’t know	Yes	Not on MAT	5-10yrs	cope with stess at work/home	Yes	01/11/2021	monthly	monthly	decline to respond	declined to answer/no response/etc	Not admitted	yes	Yes	>one Partner	Doesnt know	YES sometimes	YES all times	paid	exchanged drugs	NO	feels depressed	NO	1	Yes	negative	negative
193	Female	24	Some Secondary/Completed Secondary or Higher	Christianity RC/Orthodox	Ugandan	Single	Partner/Friend/relative	Sex for money	200000	No never in the last one year	Yes	Not on MAT	<5yrs	peer influence	Yes	01/01/2023	monthly	7	decline to respond	Didnot experience overdose	Not admitted	yes	Yes	>one Partner	Doesnt know	YES sometimes	YES all times	paid	exchanged drugs	NO	yes Drs dx	NO	1	No	negative	negative
194	Male	33	Never Went to School	Christianity RC/Orthodox	Ugandan	Single	Partner/Friend/relative	Casual work (odd jobs, etc.)	3000	Don’t know	Yes	Not on MAT	5-10yrs	peer influence	Yes	15/08/2023	monthly	weekly	decline to respond	declined to answer/no response/etc	Not admitted	dont remember	No	decline to respond	decline to respond	decline to respond	decline to respond	declined to ans	Declined	NO	NO	NO	1	No	negative	negative
195	Male	28	Some Secondary/Completed Secondary or Higher	Christianity RC/Orthodox	Ugandan	Single	Partner/Friend/relative	Casual work (odd jobs, etc.)	5000	Don’t know	Yes	Not on MAT	5-10yrs	peer influence	Yes	07/01/2022	monthly	weekly	easy	declined to answer/no response/etc	Not admitted	no	No	decline to respond	decline to respond	decline to respond	decline to respond	declined to ans	Declined	NO	NO	NO	1	No	negative	negative
196	Male	29	Some Primary/Completed Primary	Islam	Ugandan	Partner (Living with partner)	Partner/Friend/relative	Regular job, employed with a regular salary	250000	No never in the last one year	Yes	Not on MAT	<5yrs	peer influence	Yes	14/06/2023	monthly	7	easy	Didnot experience overdose	Admitted	no	No	decline to respond	decline to respond	decline to respond	Not at all	neverpaid	didnt exchange drugs	NO	NO	NO	1	Yes	negative	negative
197	Male	31	Some Primary/Completed Primary	Christianity COU/BA/SDA	Ugandan	Separated/Divorced/Widowed	Alone	Casual work (odd jobs, etc.)	300000	No never in the last one year	Yes	Not on MAT	<5yrs	copy with loss of loved one	Yes	15/07/2020	monthly	7	easy	Didnot experience overdose	Not admitted	no	No	decline to respond	decline to respond	decline to respond	decline to respond	declined to ans	Declined	NO	NO	NO	1	No	negative	negative
198	Male	37	Some Primary/Completed Primary	Christianity COU/BA/SDA	Ugandan	Partner (Living with partner)	Partner/Friend/relative	Casual work (odd jobs, etc.)	200000	No never in the last one year	Yes	Not on MAT	above10yrs	copy with loss of loved one	Yes	01/08/2023	5	weekly	easy	Didnot experience overdose	Not admitted	yes	Yes	>one Partner	Yes knows	Not at all	Not at all	neverpaid	didnt exchange drugs	NO	NO	NO	1	Yes	negative	negative
199	Male	43	Some Primary/Completed Primary	Christianity COU/BA/SDA	Ugandan	Separated/Divorced/Widowed	Alone	Casual work (odd jobs, etc.)	120000	No never in the last one year	Yes	Not on MAT	above10yrs	peer influence	Yes	01/01/2020	monthly	weekly	decline to respond	Didnot experience overdose	Not admitted	yes	Yes	>one Partner	Doesnt know	YES sometimes	YES all times	neverpaid	didnt exchange drugs	NO	NO	NO	1	Yes	positive	negative
200	Male	35	Some Secondary/Completed Secondary or Higher	Christianity COU/BA/SDA	Ugandan	Separated/Divorced/Widowed	Partner/Friend/relative	Casual work (odd jobs, etc.)	600000	No never in the last one year	Yes	Not on MAT	<5yrs	peer influence	Yes	01/04/2023	5	monthly	easy	Didnot experience overdose	Not admitted	dont remember	No	decline to respond	decline to respond	decline to respond	decline to respond	declined to ans	Declined	feels anxious not on rx	NO	NO	1	Yes	negative	negative
201	Male	21	Some Primary/Completed Primary	Islam	Ugandan	Partner (Living with partner)	Partner/Friend/relative	Casual work (odd jobs, etc.)	210000	No never in the last one year	Yes	Not on MAT	<5yrs	peer influence	Yes	03/01/2022	monthly	weekly	easy	Didnot experience overdose	Not admitted	yes	Yes	>one Partner	Doesnt know	YES sometimes	YES all times	neverpaid	didnt exchange drugs	NO	NO	yes not on rx	1	Yes	negative	negative
202	Male	27	Some Secondary/Completed Secondary or Higher	Christianity COU/BA/SDA	Ugandan	Single	Alone	Casual work (odd jobs, etc.)	600000	Others	Yes	Not on MAT	above10yrs	peer influence	Yes	05/01/2023	monthly	monthly	easy	experienced overdose in last 1yr	Not admitted	yes	Yes	>one Partner	Doesnt know	Not at all	decline to respond	neverpaid	didnt exchange drugs	NO	NO	yes not on rx	1	Yes	negative	negative
203	Male	24	Some Primary/Completed Primary	Christianity COU/BA/SDA	Ugandan	Single	Parent/Children	Casual work (odd jobs, etc.)	500000	No never in the last one year	Yes	Not on MAT	5-10yrs	copy with loss of loved one	Yes	01/01/2018	monthly	7	easy	Didnot experience overdose	Not admitted	yes	Yes	>one Partner	Doesnt know	YES all times	YES sometimes	paid	didnt exchange drugs	NO	NO	NO	1	Yes	negative	negative
204	Male	24	Some Secondary/Completed Secondary or Higher	Islam	Ugandan	Single	Alone	Casual work (odd jobs, etc.)	0	Don’t know	Yes	Not on MAT	above10yrs	peer influence	Yes	10/10/2023	monthly	7	easy	declined to answer/no response/etc	Not admitted	yes	Yes	>one Partner	Doesnt know	YES all times	YES sometimes	paid	didnt exchange drugs	NO	feels depressed	NO	1	Yes	negative	negative
205	Male	37	Some Primary/Completed Primary	Islam	Ugandan	Partner (Living with partner)	Partner/Friend/relative	Casual work (odd jobs, etc.)	300000	Don’t know	Yes	Not on MAT	5-10yrs	peer influence	Yes	01/04/2016	occasionally	7	decline to respond	declined to answer/no response/etc	Not admitted	dont remember	Yes	>one Partner	Yes knows	Not at all	Not at all	neverpaid	didnt exchange drugs	decline to Answer	feels depressed	decline to Answer	1	Yes	negative	negative
206	Female	20	Some Primary/Completed Primary	Christianity COU/BA/SDA	Ugandan	Single	Alone	Work at family business or farm/Self-employed	100000	No never in the last one year	Yes	Not on MAT	<5yrs	peer influence	Yes	12/01/2020	occasionally	weekly	decline to respond	Didnot experience overdose	Not admitted	yes	decline to respond	None/one Partner	decline to respond	Not at all	Not at all	paid	didnt exchange drugs	decline to Answer	feels depressed	decline to Answer	1	No	negative	negative
207	Female	25	Some Secondary/Completed Secondary or Higher	Islam	Ugandan	Single	Partner/Friend/relative	Sex for money	150000	Yes less than 3times in last one year	Yes	Not on MAT	5-10yrs	peer influence	Yes	01/09/2020	monthly	weekly	easy	experienced overdose in last 1yr	Not admitted	yes	Yes	>one Partner	Doesnt know	YES sometimes	YES all times	paid	exchanged drugs	NO	NO	NO	1	Yes	negative	negative
208	Male	27	Some Primary/Completed Primary	Christianity COU/BA/SDA	Ugandan	Single	Alone	Casual work (odd jobs, etc.)	400000	No never in the last one year	Yes	Not on MAT	<5yrs	peer influence	Yes	01/06/2023	monthly	weekly	easy	Didnot experience overdose	Not admitted	dont remember	No	decline to respond	decline to respond	decline to respond	decline to respond	declined to ans	Declined	NO	NO	NO	1	No	negative	negative
209	Male	30	Some Primary/Completed Primary	Islam	Ugandan	Single	Alone	Casual work (odd jobs, etc.)	1600000	Don’t know	Yes	Not on MAT	above10yrs	peer influence	Yes	04/01/2023	occasionally	monthly	easy	declined to answer/no response/etc	Not admitted	yes	Yes	>one Partner	decline to respond	decline to respond	YES sometimes	paid	didnt exchange drugs	feels anxious not on rx	feels depressed	decline to Answer	1	No	negative	negative
210	Female	29	Some Secondary/Completed Secondary or Higher	Christianity COU/BA/SDA	Ugandan	Separated/Divorced/Widowed	Alone	Sex for money	350000	No never in the last one year	Yes	Not on MAT	<5yrs	copy with loss of loved one	Yes	01/11/2023	monthly	7	easy	Didnot experience overdose	Not admitted	yes	Yes	>one Partner	Doesnt know	YES all times	YES sometimes	paid	exchanged drugs	NO	NO	NO	1	No	negative	negative
211	Female	18	Some Secondary/Completed Secondary or Higher	Christianity COU/BA/SDA	Ugandan	Single	Partner/Friend/relative	Sex for money	300000	No never in the last one year	Yes	Not on MAT	<5yrs	peer influence	Yes	01/10/2023	monthly	7	easy	Didnot experience overdose	Not admitted	yes	Yes	>one Partner	Doesnt know	Not at all	Not at all	paid	exchanged drugs	NO	NO	NO	1	Yes	negative	negative
212	Male	36	Some Secondary/Completed Secondary or Higher	Christianity COU/BA/SDA	Ugandan	Separated/Divorced/Widowed	Partner/Friend/relative	Casual work (odd jobs, etc.)	200000	No never in the last one year	Yes	Not on MAT	above10yrs	peer influence	Yes	01/01/2023	monthly	weekly	decline to respond	Didnot experience overdose	Not admitted	dont remember	No	decline to respond	decline to respond	decline to respond	decline to respond	declined to ans	Declined	NO	NO	NO	1	Yes	negative	positive
213	Male	38	Some Secondary/Completed Secondary or Higher	Christianity COU/BA/SDA	Ugandan	Separated/Divorced/Widowed	Partner/Friend/relative	Casual work (odd jobs, etc.)	170000	No never in the last one year	Yes	Not on MAT	above10yrs	peer influence	Yes	01/01/2020	5	weekly	easy	Didnot experience overdose	Admitted	dont remember	No	decline to respond	decline to respond	decline to respond	decline to respond	declined to ans	Declined	NO	NO	NO	1	Yes	negative	positive
214	Male	42	Some Secondary/Completed Secondary or Higher	Christianity COU/BA/SDA	Ugandan	Separated/Divorced/Widowed	Partner/Friend/relative	Casual work (odd jobs, etc.)	150000	No never in the last one year	Yes	Not on MAT	above10yrs	copy with loss of loved one	Yes	01/01/2022	monthly	weekly	decline to respond	Didnot experience overdose	Admitted	dont remember	No	decline to respond	decline to respond	decline to respond	decline to respond	declined to ans	Declined	feels anxious not on rx	feels depressed	NO	1	Yes	negative	negative
215	Female	25	Some Primary/Completed Primary	Christianity RC/Orthodox	Ugandan	Separated/Divorced/Widowed	Partner/Friend/relative	Sex for money	1800000	Yes less than 3times in last one year	Yes	Not on MAT	above10yrs	peer influence	Yes	08/01/2023	monthly	weekly	easy	experienced overdose in last 1yr	Admitted	yes	Yes	>one Partner	Doesnt know	Not at all	Not at all	paid	exchanged drugs	NO	NO	NO	1	Yes	negative	negative
216	Female	25	Some Secondary/Completed Secondary or Higher	Islam	Ugandan	Single	Alone	Sex for money	300000	No never in the last one year	Yes	Not on MAT	5-10yrs	peer influence	Yes	01/01/2023	monthly	monthly	easy	Didnot experience overdose	Not admitted	yes	Yes	>one Partner	Doesnt know	YES sometimes	YES all times	paid	exchanged drugs	NO	yes Drs dx	NO	1	Yes	negative	negative
217	Female	27	Never Went to School	Christianity COU/BA/SDA	Ugandan	Single	Alone	Sex for money	300000	No never in the last one year	Yes	Not on MAT	5-10yrs	peer influence	Yes	01/11/2023	monthly	weekly	easy	Didnot experience overdose	Not admitted	yes	Yes	>one Partner	Doesnt know	YES all times	YES sometimes	paid	exchanged drugs	NO	NO	NO	1	Yes	negative	negative
218	Male	28	Some Secondary/Completed Secondary or Higher	Christianity COU/BA/SDA	Ugandan	Single	Partner/Friend/relative	Casual work (odd jobs, etc.)	100000	Yes less than 3times in last one year	Yes	Not on MAT	5-10yrs	peer influence	Yes	01/06/2023	monthly	7	easy	experienced overdose in last 1yr	Admitted	dont remember	No	decline to respond	decline to respond	decline to respond	decline to respond	declined to ans	Declined	NO	feels depressed	NO	1	Yes	negative	negative
219	Male	28	Some Secondary/Completed Secondary or Higher	Christianity RC/Orthodox	Ugandan	Single	Partner/Friend/relative	Casual work (odd jobs, etc.)	200000	No never in the last one year	Yes	Not on MAT	5-10yrs	peer influence	Yes	01/11/2023	monthly	weekly	easy	Didnot experience overdose	Not admitted	dont remember	No	decline to respond	decline to respond	decline to respond	decline to respond	declined to ans	Declined	NO	NO	NO	1	Yes	negative	negative
220	Male	33	Some Secondary/Completed Secondary or Higher	Christianity COU/BA/SDA	Ugandan	Single	Partner/Friend/relative	Casual work (odd jobs, etc.)	300000	No never in the last one year	Yes	Not on MAT	above10yrs	peer influence	Yes	01/11/2023	monthly	7	easy	Didnot experience overdose	Not admitted	dont remember	No	decline to respond	decline to respond	decline to respond	decline to respond	declined to ans	Declined	NO	NO	NO	1	Yes	negative	negative
221	Male	27	Some Secondary/Completed Secondary or Higher	Christianity COU/BA/SDA	Ugandan	Single	Partner/Friend/relative	Regular job, employed with a regular salary	400000	No never in the last one year	Yes	Not on MAT	<5yrs	peer influence	Yes	01/09/2023	monthly	weekly	easy	Didnot experience overdose	Not admitted	dont remember	decline to respond	decline to respond	decline to respond	decline to respond	decline to respond	declined to ans	Declined	NO	NO	NO	1	No	negative	negative
222	Male	33	Some Secondary/Completed Secondary or Higher	Christianity COU/BA/SDA	Ugandan	Single	Alone	Work at family business or farm/Self-employed	400000	No never in the last one year	Yes	Not on MAT	<5yrs	cope with stess at work/home	Yes	01/04/2023	monthly	weekly	easy	Didnot experience overdose	Not admitted	dont remember	No	decline to respond	decline to respond	decline to respond	decline to respond	declined to ans	Declined	NO	NO	NO	1	No	negative	negative
223	Male	30	Some Secondary/Completed Secondary or Higher	Christianity COU/BA/SDA	Ugandan	Single	Partner/Friend/relative	Regular job, employed with a regular salary	360000	No never in the last one year	Yes	Not on MAT	<5yrs	peer influence	Yes	01/09/2022	monthly	weekly	easy	Didnot experience overdose	Not admitted	dont remember	No	decline to respond	decline to respond	decline to respond	decline to respond	declined to ans	Declined	NO	NO	NO	1	Yes	negative	negative
224	Male	34	Some Secondary/Completed Secondary or Higher	Islam	Ugandan	Separated/Divorced/Widowed	Alone	Regular job, employed with a regular salary	600000	No never in the last one year	Yes	Not on MAT	<5yrs	copy with loss of loved one	Yes	01/06/2022	monthly	weekly	easy	Didnot experience overdose	Not admitted	dont remember	No	decline to respond	decline to respond	decline to respond	decline to respond	declined to ans	Declined	NO	NO	NO	1	No	negative	negative
225	Male	26	Never Went to School	Christianity COU/BA/SDA	Ugandan	Single	Alone	Casual work (odd jobs, etc.)	300000	No never in the last one year	Yes	Not on MAT	<5yrs	copy with loss of loved one	Yes	01/06/2022	monthly	monthly	easy	Didnot experience overdose	Not admitted	dont remember	No	decline to respond	decline to respond	decline to respond	decline to respond	declined to ans	Declined	NO	NO	NO	1	No	negative	negative
226	Male	27	Some Secondary/Completed Secondary or Higher	Christianity COU/BA/SDA	Ugandan	Partner (Living with partner)	Partner/Friend/relative	Regular job, employed with a regular salary	500000	Don’t know	Yes	Not on MAT	<5yrs	peer influence	Yes	01/04/2023	monthly	weekly	easy	declined to answer/no response/etc	Admitted	dont remember	No	decline to respond	decline to respond	decline to respond	decline to respond	declined to ans	Declined	NO	NO	NO	1	No	negative	negative
227	Female	32	Some Secondary/Completed Secondary or Higher	Christianity COU/BA/SDA	Ugandan	Single	Partner/Friend/relative	Sex for money	300000	No never in the last one year	Yes	Not on MAT	5-10yrs	peer influence	Yes	01/07/2022	monthly	7	easy	Didnot experience overdose	Not admitted	yes	Yes	>one Partner	Doesnt know	YES all times	YES sometimes	paid	exchanged drugs	NO	NO	NO	1	No	negative	negative
228	Male	32	Some Secondary/Completed Secondary or Higher	Christianity COU/BA/SDA	Ugandan	Single	Alone	Selling drugs/Theft, robbing, or stealing/Other illegal, or possibly illegal, activities	300000	No never in the last one year	Yes	Not on MAT	<5yrs	peer influence	Yes	01/08/2022	monthly	weekly	easy	Didnot experience overdose	Not admitted	dont remember	No	decline to respond	decline to respond	decline to respond	decline to respond	declined to ans	Declined	NO	NO	NO	1	No	negative	negative
229	Female	26	Some Primary/Completed Primary	Christianity COU/BA/SDA	Ugandan	Single	Partner/Friend/relative	Regular job, employed with a regular salary	200000	Don’t know	Yes	Not on MAT	<5yrs	peer influence	Yes	01/08/2023	monthly	weekly	easy	declined to answer/no response/etc	Not admitted	no	Yes	>one Partner	Yes knows	YES all times	YES all times	paid	exchanged drugs	NO	NO	NO	1	No	negative	negative
230	Male	29	Some Primary/Completed Primary	No religion	Ugandan	Single	Partner/Friend/relative	Government benefits (pensioner, etc.)/Partner, relative, or friends income/Student financial aid/loans/grants	60000	Don’t know	Yes	Not on MAT	<5yrs	peer influence	Yes	01/06/2023	monthly	weekly	easy	declined to answer/no response/etc	Not admitted	dont remember	No	decline to respond	decline to respond	decline to respond	decline to respond	declined to ans	Declined	NO	NO	NO	1	Yes	negative	negative
231	Female	25	Some Primary/Completed Primary	Christianity COU/BA/SDA	Ugandan	Partner (Living with partner)	Partner/Friend/relative	Regular job, employed with a regular salary	200000	No never in the last one year	Yes	Not on MAT	<5yrs	peer influence	Yes	01/07/2023	monthly	weekly	easy	Didnot experience overdose	Not admitted	yes	No	None/one Partner	Yes knows	Not at all	Not at all	neverpaid	didnt exchange drugs	NO	NO	NO	1	No	negative	negative
232	Male	30	Some Primary/Completed Primary	Islam	Ugandan	Separated/Divorced/Widowed	Alone	Work at family business or farm/Self-employed	400000	No never in the last one year	Yes	Not on MAT	<5yrs	cope with stess at work/home	Yes	01/04/2023	monthly	7	easy	Didnot experience overdose	Not admitted	dont remember	No	decline to respond	decline to respond	decline to respond	decline to respond	declined to ans	Declined	NO	NO	NO	1	No	negative	negative
233	Male	29	Never Went to School	Christianity COU/BA/SDA	Ugandan	Single	Alone	Work at family business or farm/Self-employed	450000	No never in the last one year	Yes	Not on MAT	<5yrs	peer influence	Yes	01/04/2022	monthly	7	easy	Didnot experience overdose	Not admitted	dont remember	No	decline to respond	decline to respond	decline to respond	decline to respond	declined to ans	Declined	NO	NO	NO	1	No	negative	negative
234	Female	28	Some Primary/Completed Primary	Islam	Ugandan	Partner (Living with partner)	Partner/Friend/relative	Regular job, employed with a regular salary	350000	No never in the last one year	Yes	Not on MAT	<5yrs	copy with loss of loved one	Yes	01/05/2023	monthly	weekly	easy	Didnot experience overdose	Not admitted	no	No	None/one Partner	Yes knows	Not at all	Not at all	neverpaid	didnt exchange drugs	NO	NO	NO	1	No	negative	negative
235	Male	41	Some Secondary/Completed Secondary or Higher	Christianity COU/BA/SDA	Ugandan	Separated/Divorced/Widowed	Alone	Casual work (odd jobs, etc.)	300000	Yes less than 3times in last one year	Yes	Not on MAT	<5yrs	copy with loss of loved one	Yes	01/10/2022	monthly	7	not easy	experienced overdose in last 1yr	Admitted	dont remember	No	decline to respond	decline to respond	decline to respond	decline to respond	declined to ans	Declined	NO	NO	NO	1	No	negative	negative
236	Male	34	Never Went to School	Christianity COU/BA/SDA	Ugandan	Single	Alone	Casual work (odd jobs, etc.)	400000	Yes less than 3times in last one year	Yes	Not on MAT	<5yrs	peer influence	Yes	01/11/2022	monthly	7	easy	experienced overdose in last 1yr	Not admitted	dont remember	No	decline to respond	decline to respond	decline to respond	decline to respond	declined to ans	Declined	NO	NO	NO	1	No	negative	negative
237	Male	33	Post-Secondary Education (Certificate, Diploma, Degree)	Christianity COU/BA/SDA	Ugandan	Single	Alone	Regular job, employed with a regular salary	400000	Others	Yes	Not on MAT	<5yrs	cope with stess at work/home	Yes	01/03/2022	monthly	weekly	easy	experienced overdose in last 1yr	Not admitted	dont remember	No	decline to respond	decline to respond	decline to respond	decline to respond	declined to ans	Declined	NO	NO	NO	1	No	negative	negative
238	Female	28	Some Primary/Completed Primary	Islam	Ugandan	Single	Alone	Sex for money	350000	No never in the last one year	Yes	Not on MAT	<5yrs	peer influence	Yes	01/04/2023	monthly	7	easy	Didnot experience overdose	Not admitted	yes	Yes	>one Partner	Doesnt know	YES sometimes	YES all times	paid	exchanged drugs	NO	NO	NO	1	No	negative	negative
239	Male	28	Some Primary/Completed Primary	Christianity RC/Orthodox	Ugandan	Single	Partner/Friend/relative	Casual work (odd jobs, etc.)	300000	No never in the last one year	Yes	Not on MAT	5-10yrs	peer influence	Yes	12/01/2022	monthly	weekly	easy	Didnot experience overdose	Not admitted	dont remember	No	None/one Partner	decline to respond	decline to respond	decline to respond	declined to ans	Declined	NO	NO	NO	1	Yes	negative	negative
240	Male	31	Some Primary/Completed Primary	Islam	Ugandan	Single	Alone	Regular job, employed with a regular salary	400000	Don’t know	Yes	Not on MAT	<5yrs	cope with stess at work/home	Yes	01/08/2022	monthly	weekly	easy	declined to answer/no response/etc	Not admitted	dont remember	No	decline to respond	decline to respond	decline to respond	decline to respond	declined to ans	Declined	NO	yes Drs dx	NO	1	No	negative	negative
241	Female	28	Some Secondary/Completed Secondary or Higher	Christianity COU/BA/SDA	Ugandan	Single	Alone	Sex for money	400000	No never in the last one year	Yes	Not on MAT	<5yrs	peer influence	Yes	01/04/2023	monthly	weekly	easy	Didnot experience overdose	Not admitted	dont remember	No	decline to respond	decline to respond	decline to respond	decline to respond	declined to ans	Declined	NO	NO	NO	1	No	negative	negative
242	Male	32	Some Secondary/Completed Secondary or Higher	Christianity COU/BA/SDA	Ugandan	Single	Alone	Regular job, employed with a regular salary	500000	No never in the last one year	Yes	Not on MAT	5-10yrs	copy with personal illness	Yes	01/08/2022	monthly	weekly	easy	Didnot experience overdose	Not admitted	dont remember	No	decline to respond	decline to respond	decline to respond	decline to respond	declined to ans	Declined	NO	NO	NO	1	Yes	negative	negative
243	Female	26	Some Primary/Completed Primary	Islam	Ugandan	Separated/Divorced/Widowed	Partner/Friend/relative	Sex for money	270000	No never in the last one year	Yes	Not on MAT	<5yrs	peer influence	Yes	01/12/2023	monthly	weekly	easy	Didnot experience overdose	Not admitted	yes	Yes	>one Partner	Doesnt know	YES all times	YES sometimes	paid	exchanged drugs	NO	NO	NO	1	No	negative	negative
244	Male	33	Never Went to School	Christianity COU/BA/SDA	Ugandan	Partner (Living with partner)	Partner/Friend/relative	Work at family business or farm/Self-employed	700000	No never in the last one year	Yes	Not on MAT	<5yrs	cope with stess at work/home	Yes	01/03/2022	monthly	weekly	easy	Didnot experience overdose	Not admitted	no	Yes	>one Partner	Yes knows	Not at all	Not at all	neverpaid	didnt exchange drugs	NO	NO	NO	1	No	negative	negative
245	Female	25	Some Secondary/Completed Secondary or Higher	Christianity COU/BA/SDA	Ugandan	Single	Parent/Children	Government benefits (pensioner, etc.)/Partner, relative, or friends income/Student financial aid/loans/grants	80000	No never in the last one year	Yes	Not on MAT	<5yrs	peer influence	Yes	01/10/2023	monthly	weekly	easy	Didnot experience overdose	Not admitted	dont remember	Yes	>one Partner	decline to respond	decline to respond	decline to respond	declined to ans	Declined	NO	NO	NO	1	No	negative	negative
246	Male	29	Some Primary/Completed Primary	Islam	Ugandan	Single	Alone	Regular job, employed with a regular salary	350000	No never in the last one year	Yes	Not on MAT	<5yrs	peer influence	Yes	01/09/2023	monthly	monthly	easy	Didnot experience overdose	Not admitted	dont remember	No	decline to respond	decline to respond	decline to respond	decline to respond	declined to ans	Declined	NO	NO	NO	1	No	negative	negative
247	Female	31	Some Primary/Completed Primary	Christianity COU/BA/SDA	Ugandan	Single	Partner/Friend/relative	Regular job, employed with a regular salary	300000	Don’t know	Yes	Not on MAT	<5yrs	peer influence	Yes	01/02/2022	monthly	7	easy	declined to answer/no response/etc	Not admitted	yes	Yes	>one Partner	Doesnt know	YES sometimes	YES all times	paid	exchanged drugs	NO	NO	NO	1	No	negative	negative
248	Female	31	Never Went to School	Christianity COU/BA/SDA	Ugandan	Separated/Divorced/Widowed	Alone	Sex for money	300000	No never in the last one year	Yes	Not on MAT	<5yrs	cope with stess at work/home	Yes	01/11/2022	monthly	weekly	easy	Didnot experience overdose	Not admitted	yes	Yes	>one Partner	Doesnt know	YES all times	YES sometimes	paid	exchanged drugs	NO	NO	NO	1	No	negative	positive
249	Male	28	Some Secondary/Completed Secondary or Higher	Christianity COU/BA/SDA	Ugandan	Single	Alone	Casual work (odd jobs, etc.)	200000	Don’t know	Yes	Not on MAT	<5yrs	peer influence	Yes	01/05/2023	monthly	weekly	decline to respond	declined to answer/no response/etc	Not admitted	dont remember	No	decline to respond	decline to respond	decline to respond	decline to respond	declined to ans	Declined	NO	NO	NO	1	No	negative	negative
250	Male	32	Some Primary/Completed Primary	Christianity COU/BA/SDA	Non-Ugandan	Partner (Living with partner)	Partner/Friend/relative	Casual work (odd jobs, etc.)	600000	No never in the last one year	Yes	Not on MAT	5-10yrs	peer influence	Yes	06/01/2023	monthly	weekly	easy	Didnot experience overdose	Not admitted	yes	Yes	>one Partner	Yes knows	Not at all	Not at all	neverpaid	didnt exchange drugs	yes on anxiety rx	yes Drs dx	NO	1	Yes	negative	negative
251	Male	40	Never Went to School	Christianity COU/BA/SDA	Ugandan	Separated/Divorced/Widowed	Partner/Friend/relative	Casual work (odd jobs, etc.)	80000	Yes more than 3 times in last one year	Yes	Not on MAT	above10yrs	copy with loss of loved one	Yes	01/01/2017	monthly	weekly	easy	experienced overdose in last 1yr	Admitted	dont remember	No	decline to respond	decline to respond	decline to respond	decline to respond	declined to ans	Declined	NO	NO	NO	1	Yes	negative	negative
252	Male	33	Post-Secondary Education (Certificate, Diploma, Degree)	Islam	Ugandan	Single	Partner/Friend/relative	Work at family business or farm/Self-employed	400000	No never in the last one year	Yes	Not on MAT	5-10yrs	cope with stess at work/home	Yes	01/10/2022	monthly	7	easy	Didnot experience overdose	Admitted	dont remember	No	decline to respond	decline to respond	decline to respond	decline to respond	declined to ans	Declined	NO	NO	NO	1	Yes	negative	negative
253	Female	20	Some Secondary/Completed Secondary or Higher	Christianity COU/BA/SDA	Ugandan	Single	Alone	Sex for money	200000	No never in the last one year	Yes	Not on MAT	<5yrs	peer influence	Yes	01/10/2023	monthly	weekly	easy	Didnot experience overdose	Not admitted	yes	Yes	>one Partner	Doesnt know	YES all times	YES sometimes	paid	exchanged drugs	NO	NO	NO	1	Yes	negative	negative
254	Male	25	Some Secondary/Completed Secondary or Higher	Islam	Ugandan	Single	Partner/Friend/relative	Casual work (odd jobs, etc.)	150000	No never in the last one year	Yes	Not on MAT	<5yrs	peer influence	Yes	01/01/2023	monthly	monthly	easy	Didnot experience overdose	Not admitted	dont remember	No	decline to respond	decline to respond	decline to respond	decline to respond	declined to ans	Declined	NO	NO	NO	1	Yes	negative	negative
255	Female	28	Some Secondary/Completed Secondary or Higher	Christianity COU/BA/SDA	Ugandan	Single	Alone	Sex for money	300000	No never in the last one year	Yes	Not on MAT	5-10yrs	peer influence	Yes	01/11/2023	monthly	monthly	easy	Didnot experience overdose	Not admitted	yes	Yes	>one Partner	Doesnt know	YES sometimes	YES all times	paid	exchanged drugs	NO	NO	NO	1	Yes	negative	negative
256	Male	38	Some Primary/Completed Primary	Christianity RC/Orthodox	Ugandan	Separated/Divorced/Widowed	Alone	Casual work (odd jobs, etc.)	100000	No never in the last one year	Yes	Not on MAT	5-10yrs	peer influence	Yes	01/01/2023	monthly	monthly	decline to respond	Didnot experience overdose	Not admitted	dont remember	No	decline to respond	decline to respond	decline to respond	decline to respond	declined to ans	Declined	NO	NO	NO	1	Yes	negative	negative
257	Male	36	Never Went to School	Christianity RC/Orthodox	Ugandan	Separated/Divorced/Widowed	Partner/Friend/relative	Casual work (odd jobs, etc.)	150000	Yes less than 3times in last one year	Yes	Not on MAT	above10yrs	peer influence	Yes	01/01/2020	monthly	weekly	easy	experienced overdose in last 1yr	Not admitted	no	No	decline to respond	decline to respond	decline to respond	decline to respond	neverpaid	didnt exchange drugs	NO	yes Drs dx	NO	1	Yes	negative	negative
258	Male	25	Some Primary/Completed Primary	Christianity RC/Orthodox	Ugandan	Single	Partner/Friend/relative	Casual work (odd jobs, etc.)	250000	Don’t know	Yes	Not on MAT	<5yrs	peer influence	Yes	25/12/2019	occasionally	weekly	easy	declined to answer/no response/etc	Not admitted	yes	Yes	>one Partner	Yes knows	Not at all	Not at all	neverpaid	didnt exchange drugs	NO	feels depressed	NO	1	Yes	negative	negative
259	Male	32	Post-Secondary Education (Certificate, Diploma, Degree)	Christianity COU/BA/SDA	Ugandan	Separated/Divorced/Widowed	Alone	Work at family business or farm/Self-employed	2400000	Yes less than 3times in last one year	Yes	Not on MAT	above10yrs	peer influence	Yes	10/01/2009	monthly	monthly	easy	experienced overdose in last 1yr	Admitted	dont remember	No	decline to respond	decline to respond	decline to respond	decline to respond	declined to ans	Declined	feels anxious not on rx	feels depressed	NO	1	Yes	negative	negative
260	Male	45	Post-Secondary Education (Certificate, Diploma, Degree)	Islam	Ugandan	Separated/Divorced/Widowed	Parent/Children	Work at family business or farm/Self-employed	1500000	No never in the last one year	Yes	Not on MAT	above10yrs	peer influence	Yes	01/01/2007	monthly	daily	easy	Didnot experience overdose	Not admitted	dont remember	No	decline to respond	decline to respond	decline to respond	decline to respond	declined to ans	Declined	feels anxious not on rx	feels depressed	NO	1	Yes	negative	negative
261	Male	31	Post-Secondary Education (Certificate, Diploma, Degree)	Islam	Ugandan	Single	Partner/Friend/relative	Street begging/panhandling etc.	600000	No never in the last one year	Yes	Not on MAT	above10yrs	cope with stess at work/home	Yes	05/01/2008	monthly	monthly	not easy	Didnot experience overdose	Not admitted	dont remember	No	decline to respond	decline to respond	decline to respond	decline to respond	declined to ans	Declined	decline to Answer	feels depressed	NO	1	Yes	negative	negative
262	Male	40	Some Primary/Completed Primary	Islam	Ugandan	Separated/Divorced/Widowed	Alone	Casual work (odd jobs, etc.)	300000	No never in the last one year	Yes	Not on MAT	above10yrs	peer influence	Yes	12/01/2022	monthly	weekly	easy	Didnot experience overdose	Not admitted	yes	Yes	>one Partner	Yes knows	Not at all	Not at all	neverpaid	didnt exchange drugs	feels anxious not on rx	feels depressed	decline to Answer	1	Yes	negative	negative
263	Male	42	Some Secondary/Completed Secondary or Higher	Islam	Ugandan	Separated/Divorced/Widowed	Alone	Work at family business or farm/Self-employed	300000	Yes less than 3times in last one year	Yes	Not on MAT	5-10yrs	peer influence	Yes	06/01/2022	monthly	monthly	easy	experienced overdose in last 1yr	Admitted	yes	Yes	>one Partner	Doesnt know	Not at all	Not at all	neverpaid	didnt exchange drugs	NO	NO	NO	1	Yes	negative	positive
264	Male	49	Some Primary/Completed Primary	Islam	Ugandan	Separated/Divorced/Widowed	Partner/Friend/relative	Casual work (odd jobs, etc.)	7500000	No never in the last one year	Yes	Not on MAT	above10yrs	peer influence	Yes	11/01/2022	monthly	weekly	easy	Didnot experience overdose	Not admitted	dont remember	No	decline to respond	decline to respond	decline to respond	decline to respond	declined to ans	Declined	feels anxious not on rx	NO	NO	1	Yes	negative	negative
265	Male	31	Never Went to School	Islam	Ugandan	Partner (Living with partner)	Partner/Friend/relative	Casual work (odd jobs, etc.)	1200000	Yes less than 3times in last one year	Yes	Not on MAT	above10yrs	copy with loss of loved one	Yes	01/01/2017	monthly	weekly	easy	experienced overdose in last 1yr	Not admitted	yes	Yes	>one Partner	Doesnt know	Not at all	Not at all	neverpaid	didnt exchange drugs	NO	NO	NO	1	Yes	negative	positive
266	Male	40	Some Secondary/Completed Secondary or Higher	Christianity COU/BA/SDA	Ugandan	Separated/Divorced/Widowed	Partner/Friend/relative	Casual work (odd jobs, etc.)	176000	No never in the last one year	Yes	Not on MAT	above10yrs	copy with loss of loved one	Yes	01/07/2023	monthly	weekly	easy	Didnot experience overdose	Not admitted	no	No	None/one Partner	Doesnt know	decline to respond	Not at all	neverpaid	didnt exchange drugs	NO	feels depressed	NO	1	No	negative	negative
267	Male	30	Some Secondary/Completed Secondary or Higher	Islam	Ugandan	Partner (Living with partner)	Partner/Friend/relative	Work at family business or farm/Self-employed	1200000	Yes less than 3times in last one year	Yes	Not on MAT	5-10yrs	copy with loss of loved one	Yes	01/01/2016	monthly	7	not easy	experienced overdose in last 1yr	Admitted	yes	Yes	>one Partner	Yes knows	Not at all	Not at all	neverpaid	didnt exchange drugs	feels anxious not on rx	NO	NO	1	Yes	negative	negative
268	Male	25	Some Primary/Completed Primary	Islam	Ugandan	Separated/Divorced/Widowed	Alone	Casual work (odd jobs, etc.)	0	Yes less than 3times in last one year	Yes	Not on MAT	5-10yrs	peer influence	Yes	04/01/2019	occasionally	7	not easy	experienced overdose in last 1yr	Admitted	dont remember	No	None/one Partner	decline to respond	decline to respond	decline to respond	neverpaid	didnt exchange drugs	NO	feels depressed	NO	1	Yes	negative	negative
269	Male	27	Some Secondary/Completed Secondary or Higher	Christianity RC/Orthodox	Non-Ugandan	Separated/Divorced/Widowed	Partner/Friend/relative	Casual work (odd jobs, etc.)	0	Yes more than 3 times in last one year	Yes	Not on MAT	5-10yrs	peer influence	Yes	04/01/2019	monthly	7	easy	experienced overdose in last 1yr	Admitted	yes	Yes	>one Partner	Doesnt know	YES sometimes	YES all times	paid	didnt exchange drugs	NO	NO	NO	1	Yes	negative	negative
270	Male	24	Some Secondary/Completed Secondary or Higher	Christianity COU/BA/SDA	Ugandan	Single	Alone	Selling drugs/Theft, robbing, or stealing/Other illegal, or possibly illegal, activities	0	Don’t know	Yes	Not on MAT	5-10yrs	peer influence	Yes	01/01/2018	monthly	weekly	easy	declined to answer/no response/etc	Not admitted	yes	Yes	>one Partner	Doesnt know	decline to respond	Not at all	paid	didnt exchange drugs	NO	feels depressed	NO	1	Yes	negative	negative
271	Male	29	Some Secondary/Completed Secondary or Higher	Islam	Ugandan	Single	Alone	Casual work (odd jobs, etc.)	0	Don’t know	Yes	Not on MAT	above10yrs	peer influence	Yes	10/01/2019	monthly	daily	easy	declined to answer/no response/etc	Not admitted	yes	Yes	>one Partner	Doesnt know	YES all times	YES sometimes	paid	didnt exchange drugs	NO	NO	yes not on rx	1	Yes	negative	negative
272	Male	27	Some Primary/Completed Primary	Islam	Ugandan	Single	Alone	Casual work (odd jobs, etc.)	0	Don’t know	Yes	Not on MAT	above10yrs	peer influence	Yes	01/01/2019	monthly	monthly	easy	declined to answer/no response/etc	Admitted	dont remember	No	decline to respond	decline to respond	Not at all	Not at all	declined to ans	Declined	NO	NO	NO	1	Yes	negative	negative
273	Male	30	Some Primary/Completed Primary	Islam	Ugandan	Partner (Living with partner)	Partner/Friend/relative	Selling drugs/Theft, robbing, or stealing/Other illegal, or possibly illegal, activities	0	Don’t know	Yes	Not on MAT	above10yrs	peer influence	Yes	12/01/2021	monthly	daily	easy	declined to answer/no response/etc	Not admitted	yes	Yes	>one Partner	Doesnt know	Not at all	Not at all	neverpaid	didnt exchange drugs	NO	NO	NO	1	Yes	negative	negative
274	Male	22	Some Secondary/Completed Secondary or Higher	Christianity COU/BA/SDA	Ugandan	Single	Alone	Casual work (odd jobs, etc.)	100000	Don’t know	Yes	Not on MAT	<5yrs	cope with stess at work/home	Yes	02/01/2023	monthly	weekly	decline to respond	declined to answer/no response/etc	Not admitted	yes	Yes	>one Partner	Yes knows	Not at all	Not at all	paid	didnt exchange drugs	NO	NO	NO	1	Yes	negative	negative
275	Male	25	Some Secondary/Completed Secondary or Higher	Christianity RC/Orthodox	Ugandan	Single	Alone	Selling drugs/Theft, robbing, or stealing/Other illegal, or possibly illegal, activities	0	Don’t know	Yes	Not on MAT	<5yrs	peer influence	Yes	01/09/2023	monthly	7	easy	declined to answer/no response/etc	Not admitted	yes	Yes	>one Partner	Yes knows	YES all times	YES sometimes	paid	didnt exchange drugs	NO	NO	NO	1	Yes	negative	negative
276	Male	28	Some Secondary/Completed Secondary or Higher	Christianity RC/Orthodox	Ugandan	Single	Alone	Casual work (odd jobs, etc.)	500000	Don’t know	Yes	Not on MAT	above10yrs	peer influence	Yes	01/05/2023	monthly	weekly	easy	declined to answer/no response/etc	Not admitted	yes	Yes	>one Partner	Doesnt know	YES all times	YES sometimes	paid	exchanged drugs	NO	feels depressed	NO	1	Yes	negative	negative
277	Male	43	Some Primary/Completed Primary	Islam	Ugandan	Separated/Divorced/Widowed	Alone	Casual work (odd jobs, etc.)	0	No never in the last one year	Yes	Not on MAT	above10yrs	copy with loss of loved one	Yes	01/02/2020	monthly	weekly	easy	Didnot experience overdose	Not admitted	yes	Yes	>one Partner	Doesnt know	Not at all	Not at all	paid	didnt exchange drugs	NO	NO	NO	1	Yes	negative	negative
278	Male	31	Some Secondary/Completed Secondary or Higher	Islam	Non-Ugandan	Single	Alone	Selling drugs/Theft, robbing, or stealing/Other illegal, or possibly illegal, activities	0	Don’t know	Yes	Not on MAT	5-10yrs	peer influence	Yes	01/07/2021	monthly	monthly	not easy	declined to answer/no response/etc	Admitted	yes	Yes	>one Partner	Doesnt know	Not at all	YES all times	neverpaid	didnt exchange drugs	NO	NO	NO	1	Yes	negative	negative
279	Male	23	Some Primary/Completed Primary	Islam	Ugandan	Single	Alone	Selling drugs/Theft, robbing, or stealing/Other illegal, or possibly illegal, activities	0	Yes less than 3times in last one year	Yes	Not on MAT	5-10yrs	cope with stess at work/home	Yes	01/01/2020	monthly	weekly	decline to respond	experienced overdose in last 1yr	Admitted	yes	Yes	>one Partner	Yes knows	YES all times	YES sometimes	paid	didnt exchange drugs	NO	NO	NO	1	Yes	negative	negative
280	Male	20	Some Primary/Completed Primary	Islam	Ugandan	Single	Alone	Selling drugs/Theft, robbing, or stealing/Other illegal, or possibly illegal, activities	0	No never in the last one year	Yes	Not on MAT	<5yrs	peer influence	Yes	01/04/2023	monthly	monthly	easy	Didnot experience overdose	Not admitted	yes	Yes	>one Partner	Doesnt know	Not at all	Not at all	paid	didnt exchange drugs	NO	NO	yes not on rx	1	Yes	negative	negative
281	Male	25	Some Primary/Completed Primary	No religion	Non-Ugandan	Single	Alone	Selling drugs/Theft, robbing, or stealing/Other illegal, or possibly illegal, activities	0	Yes more than 3 times in last one year	Yes	Not on MAT	5-10yrs	peer influence	Yes	01/04/2020	monthly	daily	decline to respond	experienced overdose in last 1yr	Not admitted	dont remember	No	None/one Partner	decline to respond	decline to respond	decline to respond	neverpaid	didnt exchange drugs	feels anxious not on rx	feels depressed	NO	1	Yes	negative	negative
282	Male	38	Some Primary/Completed Primary	Islam	Ugandan	Partner (Living with partner)	Partner/Friend/relative	Casual work (odd jobs, etc.)	150000	No never in the last one year	Yes	Not on MAT	above10yrs	peer influence	Yes	01/05/2023	monthly	weekly	easy	Didnot experience overdose	Not admitted	yes	No	None/one Partner	Yes knows	Not at all	Not at all	neverpaid	didnt exchange drugs	decline to Answer	decline to Answer	yes not on rx	1	Yes	negative	negative
283	Male	24	Some Secondary/Completed Secondary or Higher	Islam	Ugandan	Separated/Divorced/Widowed	Alone	Casual work (odd jobs, etc.)	0	Don’t know	Yes	Not on MAT	above10yrs	peer influence	Yes	01/01/2022	monthly	weekly	easy	declined to answer/no response/etc	Admitted	yes	Yes	>one Partner	Yes knows	Not at all	Not at all	paid	exchanged drugs	NO	feels depressed	yes not on rx	1	Yes	negative	negative
284	Male	38	Post-Secondary Education (Certificate, Diploma, Degree)	Christianity COU/BA/SDA	Ugandan	Separated/Divorced/Widowed	Alone	Casual work (odd jobs, etc.)	0	Don’t know	Yes	Not on MAT	<5yrs	copy with personal illness	Yes	01/08/2023	monthly	daily	not easy	declined to answer/no response/etc	Not admitted	yes	Yes	>one Partner	Doesnt know	Not at all	Not at all	paid	didnt exchange drugs	NO	feels depressed	NO	1	No	positive	negative
285	Male	22	Some Primary/Completed Primary	Christianity COU/BA/SDA	Ugandan	Single	Alone	Selling drugs/Theft, robbing, or stealing/Other illegal, or possibly illegal, activities	0	No never in the last one year	Yes	Not on MAT	<5yrs	copy with loss of loved one	Yes	01/04/2023	monthly	weekly	easy	Didnot experience overdose	Admitted	dont remember	No	None/one Partner	decline to respond	decline to respond	decline to respond	declined to ans	Declined	NO	NO	yes not on rx	1	Yes	negative	negative
286	Male	23	Some Primary/Completed Primary	Christianity COU/BA/SDA	Ugandan	Single	Alone	Casual work (odd jobs, etc.)	280000	No never in the last one year	Yes	Not on MAT	<5yrs	peer influence	Yes	12/01/2020	monthly	weekly	easy	Didnot experience overdose	Not admitted	dont remember	No	None/one Partner	Doesnt know	Not at all	decline to respond	declined to ans	Declined	feels anxious not on rx	feels depressed	yes not on rx	1	Yes	negative	negative
287	Male	29	Post-Secondary Education (Certificate, Diploma, Degree)	Islam	Ugandan	Separated/Divorced/Widowed	Alone	Casual work (odd jobs, etc.)	450000	Don’t know	Yes	Not on MAT	above10yrs	peer influence	Yes	06/01/2023	monthly	monthly	easy	declined to answer/no response/etc	Not admitted	yes	Yes	>one Partner	Doesnt know	YES all times	YES sometimes	paid	didnt exchange drugs	NO	NO	NO	1	Yes	negative	negative
288	Male	28	Some Secondary/Completed Secondary or Higher	Christianity RC/Orthodox	Ugandan	Single	Alone	Casual work (odd jobs, etc.)	0	Yes less than 3times in last one year	Yes	Not on MAT	above10yrs	cope with stess at work/home	Yes	05/01/2023	monthly	monthly	easy	experienced overdose in last 1yr	Not admitted	yes	Yes	>one Partner	Doesnt know	Not at all	Not at all	paid	didnt exchange drugs	NO	feels depressed	NO	1	Yes	negative	negative
289	Male	38	Some Primary/Completed Primary	Islam	Ugandan	Partner (Living with partner)	Partner/Friend/relative	Casual work (odd jobs, etc.)	600000	No never in the last one year	Yes	Not on MAT	5-10yrs	peer influence	Yes	06/01/2022	monthly	monthly	easy	Didnot experience overdose	Not admitted	yes	Yes	>one Partner	Yes knows	Not at all	Not at all	neverpaid	didnt exchange drugs	NO	NO	NO	1	Yes	negative	positive
290	Female	28	Some Primary/Completed Primary	Islam	Ugandan	Partner (Living with partner)	Partner/Friend/relative	Selling drugs/Theft, robbing, or stealing/Other illegal, or possibly illegal, activities	600000	No never in the last one year	Yes	Not on MAT	<5yrs	peer influence	Yes	10/01/2023	monthly	weekly	easy	Didnot experience overdose	Not admitted	yes	Yes	>one Partner	Yes knows	Not at all	Not at all	neverpaid	didnt exchange drugs	NO	NO	NO	1	Yes	negative	negative
291	Male	28	Post-Secondary Education (Certificate, Diploma, Degree)	Christianity COU/BA/SDA	Ugandan	Married in tradition/church/mosque	Partner/Friend/relative	Casual work (odd jobs, etc.)	300000	No never in the last one year	Yes	Not on MAT	5-10yrs	peer influence	Yes	01/08/2015	monthly	weekly	easy	Didnot experience overdose	Not admitted	yes	Yes	>one Partner	Yes knows	Not at all	Not at all	neverpaid	didnt exchange drugs	yes on anxiety rx	yes Drs dx	NO	1	Yes	negative	negative
292	Male	45	Some Primary/Completed Primary	Christianity RC/Orthodox	Ugandan	Separated/Divorced/Widowed	Partner/Friend/relative	Casual work (odd jobs, etc.)	900000	No never in the last one year	Yes	Not on MAT	above10yrs	peer influence	Yes	01/01/2023	monthly	weekly	easy	Didnot experience overdose	Not admitted	yes	Yes	>one Partner	Yes knows	Not at all	YES all times	neverpaid	didnt exchange drugs	NO	NO	NO	1	Yes	positive	negative
293	Male	25	Some Primary/Completed Primary	Islam	Ugandan	Partner (Living with partner)	Partner/Friend/relative	Casual work (odd jobs, etc.)	2400000	No never in the last one year	Yes	Not on MAT	5-10yrs	copy with personal illness	Yes	09/01/2022	monthly	occasionally	easy	Didnot experience overdose	Not admitted	yes	Yes	>one Partner	Yes knows	Not at all	Not at all	neverpaid	didnt exchange drugs	NO	feels depressed	yes not on rx	1	Yes	negative	negative
294	Male	24	Some Primary/Completed Primary	Islam	Ugandan	Single	Partner/Friend/relative	Casual work (odd jobs, etc.)	300000	No never in the last one year	Yes	Not on MAT	<5yrs	copy with loss of loved one	Yes	08/01/2023	monthly	7	easy	Didnot experience overdose	Not admitted	yes	Yes	>one Partner	Doesnt know	Not at all	Not at all	neverpaid	didnt exchange drugs	NO	NO	NO	1	Yes	negative	negative
295	Male	24	Some Secondary/Completed Secondary or Higher	Islam	Ugandan	Single	Partner/Friend/relative	Casual work (odd jobs, etc.)	300000	Don’t know	Yes	Not on MAT	<5yrs	cope with stess at work/home	Yes	04/01/2021	monthly	weekly	decline to respond	declined to answer/no response/etc	Not admitted	dont remember	No	decline to respond	decline to respond	decline to respond	decline to respond	declined to ans	Declined	NO	feels depressed	NO	1	Yes	negative	negative
296	Male	22	Some Primary/Completed Primary	Christianity RC/Orthodox	Ugandan	Separated/Divorced/Widowed	Partner/Friend/relative	Casual work (odd jobs, etc.)	1500000	No never in the last one year	Yes	Not on MAT	above10yrs	peer influence	Yes	06/01/2023	monthly	weekly	easy	Didnot experience overdose	Not admitted	dont remember	No	decline to respond	decline to respond	decline to respond	decline to respond	declined to ans	Declined	NO	NO	NO	1	Yes	negative	negative
297	Male	24	Some Secondary/Completed Secondary or Higher	Islam	Ugandan	Single	Alone	Casual work (odd jobs, etc.)	30000	No never in the last one year	Yes	Not on MAT	above10yrs	copy with loss of loved one	Yes	10/10/2023	monthly	weekly	easy	Didnot experience overdose	Admitted	yes	Yes	>one Partner	Doesnt know	Not at all	YES all times	neverpaid	didnt exchange drugs	NO	NO	NO	1	Yes	negative	negative
298	Female	36	Some Secondary/Completed Secondary or Higher	Christianity COU/BA/SDA	Ugandan	Separated/Divorced/Widowed	Parent/Children	Sex for money	0	Don’t know	Yes	Not on MAT	above10yrs	peer influence	Yes	03/01/2008	monthly	daily	easy	declined to answer/no response/etc	Not admitted	yes	Yes	>one Partner	Yes knows	YES all times	YES sometimes	paid	exchanged drugs	NO	feels depressed	NO	1	Yes	negative	negative
299	Male	28	Never Went to School	Islam	Ugandan	Single	Alone	Street begging/panhandling etc.	0	Don’t know	Yes	Not on MAT	<5yrs	peer influence	Yes	12/01/2019	monthly	daily	easy	declined to answer/no response/etc	Admitted	yes	Yes	>one Partner	Doesnt know	Not at all	Not at all	paid	didnt exchange drugs	feels anxious not on rx	NO	NO	1	Yes	negative	positive
300	Male	36	Post-Secondary Education (Certificate, Diploma, Degree)	Christianity COU/BA/SDA	Non-Ugandan	Single	Alone	Government benefits (pensioner, etc.)/Partner, relative, or friends income/Student financial aid/loans/grants	200000	No never in the last one year	Yes	on MAT	above10yrs	peer influence	Yes	07/04/2020	7	7	easy	Didnot experience overdose	Not admitted	no	No	decline to respond	Doesnt know	Not at all	Not at all	neverpaid	didnt exchange drugs	yes on anxiety rx	yes Drs dx	yes on rx	1	Yes	negative	negative
301	Male	33	Post-Secondary Education (Certificate, Diploma, Degree)	Christianity RC/Orthodox	Ugandan	Single	Partner/Friend/relative	Casual work (odd jobs, etc.)	300000	No never in the last one year	Yes	on MAT	above10yrs	cope with stess at work/home	Yes	12/07/2011	6	occasionally	decline to respond	Didnot experience overdose	Admitted	yes	Yes	>one Partner	Doesnt know	Not at all	YES all times	paid	didnt exchange drugs	NO	NO	NO	1	Yes	negative	negative
302	Male	32	Never Went to School	Christianity COU/BA/SDA	Non-Ugandan	Single	Alone	Work at family business or farm/Self-employed	200000	No never in the last one year	Yes	on MAT	above10yrs	peer influence	Yes	01/01/2017	occasionally	daily	easy	Didnot experience overdose	Not admitted	yes	Yes	>one Partner	Doesnt know	Not at all	Not at all	paid	exchanged drugs	decline to Answer	feels depressed	decline to Answer	1	Yes	negative	negative
303	Male	52	Post-Secondary Education (Certificate, Diploma, Degree)	Islam	Ugandan	Single	Parent/Children	Casual work (odd jobs, etc.)	300000	No never in the last one year	Yes	on MAT	above10yrs	peer influence	Yes	03/09/2019	occasionally	daily	not easy	Didnot experience overdose	Admitted	no	No	None/one Partner	Yes knows	Not at all	Not at all	neverpaid	didnt exchange drugs	NO	feels depressed	NO	1	Yes	negative	negative
304	Male	38	Some Secondary/Completed Secondary or Higher	Christianity COU/BA/SDA	Ugandan	Single	Alone	Casual work (odd jobs, etc.)	150000	Don’t know	Yes	on MAT	above10yrs	cope with stess at work/home	Yes	01/01/2010	occasionally	daily	not easy	declined to answer/no response/etc	Not admitted	yes	No	None/one Partner	Doesnt know	decline to respond	Not at all	paid	exchanged drugs	NO	NO	NO	1	Yes	negative	negative
305	Female	20	Some Primary/Completed Primary	Islam	Non-Ugandan	Single	Alone	Casual work (odd jobs, etc.)	90000	Don’t know	Yes	on MAT	5-10yrs	cope with stess at work/home	Yes	01/01/2017	monthly	daily	not easy	declined to answer/no response/etc	Not admitted	yes	No	None/one Partner	Doesnt know	decline to respond	decline to respond	paid	exchanged drugs	NO	NO	yes on rx	1	Yes	negative	negative
306	Male	26	Some Primary/Completed Primary	Christianity COU/BA/SDA	Ugandan	Separated/Divorced/Widowed	Partner/Friend/relative	Regular job, employed with a regular salary	150000	No never in the last one year	Yes	on MAT	5-10yrs	cope with stess at work/home	Yes	18/01/2023	monthly	weekly	easy	Didnot experience overdose	Not admitted	yes	Yes	>one Partner	Yes knows	YES sometimes	decline to respond	neverpaid	didnt exchange drugs	NO	NO	NO	1	Yes	negative	negative
307	Male	20	Post-Secondary Education (Certificate, Diploma, Degree)	Christianity COU/BA/SDA	Non-Ugandan	Single	Parent/Children	Work at family business or farm/Self-employed	500000	No never in the last one year	Yes	on MAT	5-10yrs	peer influence	Yes	01/02/2020	monthly	daily	easy	Didnot experience overdose	Not admitted	dont remember	Yes	>one Partner	Yes knows	YES all times	YES sometimes	neverpaid	didnt exchange drugs	NO	NO	NO	1	Yes	negative	negative
308	Male	41	Never Went to School	Islam	Ugandan	Partner (Living with partner)	Partner/Friend/relative	Casual work (odd jobs, etc.)	300000	No response/Declined to answer	Yes	on MAT	above10yrs	peer influence	Yes	01/07/1999	monthly	weekly	not easy	declined to answer/no response/etc	Not admitted	no	No	None/one Partner	decline to respond	decline to respond	decline to respond	neverpaid	didnt exchange drugs	NO	yes Drs dx	NO	1	Yes	negative	positive
309	Female	47	Post-Secondary Education (Certificate, Diploma, Degree)	Christianity COU/BA/SDA	Ugandan	Married in tradition/church/mosque	Partner/Friend/relative	Regular job, employed with a regular salary	3000000	Don’t know	Yes	on MAT	<5yrs	copy with personal illness	Yes	15/11/2022	monthly	weekly	easy	declined to answer/no response/etc	Admitted	no	Yes	>one Partner	Yes knows	YES all times	decline to respond	neverpaid	didnt exchange drugs	NO	NO	NO	1	No	negative	negative
310	Male	33	Some Secondary/Completed Secondary or Higher	Christianity COU/BA/SDA	Ugandan	Single	Partner/Friend/relative	Work at family business or farm/Self-employed	300000	No never in the last one year	Yes	on MAT	above10yrs	peer influence	Yes	13/07/2013	monthly	weekly	not easy	Didnot experience overdose	Not admitted	yes	Yes	>one Partner	Doesnt know	YES all times	YES sometimes	neverpaid	didnt exchange drugs	NO	decline to Answer	NO	1	Yes	negative	negative
311	Male	45	Some Primary/Completed Primary	Islam	Ugandan	Partner (Living with partner)	Partner/Friend/relative	Regular job, employed with a regular salary	100000	Don’t know	Yes	on MAT	above10yrs	cope with stess at work/home	Yes	18/06/2008	monthly	weekly	not easy	declined to answer/no response/etc	Not admitted	no	No	None/one Partner	Doesnt know	decline to respond	Not at all	paid	exchanged drugs	NO	NO	NO	1	Yes	negative	negative
312	Female	36	Post-Secondary Education (Certificate, Diploma, Degree)	Christianity COU/BA/SDA	Ugandan	Single	Parent/Children	Work at family business or farm/Self-employed	0	No never in the last one year	Yes	on MAT	<5yrs	copy with loss of loved one	Yes	18/05/2005	monthly	weekly	easy	Didnot experience overdose	Not admitted	no	No	None/one Partner	decline to respond	Not at all	Not at all	neverpaid	didnt exchange drugs	decline to Answer	yes Drs dx	decline to Answer	1	No	negative	negative
313	Male	35	Post-Secondary Education (Certificate, Diploma, Degree)	Islam	Ugandan	Married in tradition/church/mosque	Partner/Friend/relative	Regular job, employed with a regular salary	450000	No never in the last one year	Yes	on MAT	above10yrs	peer influence	Yes	01/12/2021	monthly	7	not easy	Didnot experience overdose	Not admitted	no	Yes	>one Partner	Doesnt know	Not at all	Not at all	neverpaid	didnt exchange drugs	NO	NO	NO	1	decline to respond	negative	negative
314	Female	23	Post-Secondary Education (Certificate, Diploma, Degree)	Islam	Ugandan	Partner (Living with partner)	Partner/Friend/relative	Street begging/panhandling etc.	0	Don’t know	Yes	on MAT	5-10yrs	peer influence	Yes	13/06/2018	daily	daily	not easy	declined to answer/no response/etc	Not admitted	yes	Yes	>one Partner	decline to respond	decline to respond	decline to respond	neverpaid	exchanged drugs	NO	yes Drs dx	NO	1	Yes	negative	positive
315	Male	50	Some Primary/Completed Primary	Christianity COU/BA/SDA	Ugandan	Partner (Living with partner)	Partner/Friend/relative	Work at family business or farm/Self-employed	100000	Don’t know	Yes	on MAT	above10yrs	peer influence	Yes	06/05/2020	monthly	weekly	easy	declined to answer/no response/etc	Not admitted	yes	Yes	>one Partner	Yes knows	Not at all	Not at all	neverpaid	didnt exchange drugs	NO	NO	NO	1	No	negative	negative
316	Male	40	Never Went to School	Islam	Ugandan	Single	Alone	Casual work (odd jobs, etc.)	200000	No response/Declined to answer	Yes	on MAT	above10yrs	copy with loss of loved one	Yes	29/04/2022	monthly	occasionally	decline to respond	declined to answer/no response/etc	Not admitted	dont remember	Yes	>one Partner	Yes knows	YES all times	YES sometimes	declined to ans	Declined	NO	NO	NO	1	Yes	negative	negative
317	Male	26	Some Secondary/Completed Secondary or Higher	Christianity COU/BA/SDA	Non-Ugandan	Single	Partner/Friend/relative	Regular job, employed with a regular salary	200000	No response/Declined to answer	Yes	on MAT	5-10yrs	peer influence	Yes	15/07/2021	monthly	weekly	decline to respond	declined to answer/no response/etc	Not admitted	no	No	None/one Partner	decline to respond	Not at all	Not at all	neverpaid	Declined	NO	NO	NO	1	Yes	negative	negative
318	Male	52	Some Secondary/Completed Secondary or Higher	Islam	Ugandan	Separated/Divorced/Widowed	Alone	Regular job, employed with a regular salary	120000	No never in the last one year	Yes	on MAT	above10yrs	copy with loss of loved one	Yes	17/03/2020	monthly	weekly	decline to respond	Didnot experience overdose	Not admitted	no	Yes	>one Partner	Doesnt know	Not at all	Not at all	neverpaid	didnt exchange drugs	NO	NO	NO	1	Yes	negative	negative
319	Male	31	Post-Secondary Education (Certificate, Diploma, Degree)	Christianity COU/BA/SDA	Ugandan	Single	Alone	Regular job, employed with a regular salary	120000	Don’t know	Yes	on MAT	above10yrs	peer influence	Yes	03/07/2018	monthly	weekly	decline to respond	declined to answer/no response/etc	Not admitted	no	No	None/one Partner	decline to respond	decline to respond	decline to respond	neverpaid	didnt exchange drugs	NO	NO	NO	1	No	negative	negative
320	Male	39	Some Secondary/Completed Secondary or Higher	Islam	Ugandan	Separated/Divorced/Widowed	Alone	Street begging/panhandling etc.	0	No never in the last one year	Yes	on MAT	<5yrs	copy with loss of loved one	Yes	10/01/2023	monthly	weekly	not easy	Didnot experience overdose	Not admitted	no	No	None/one Partner	Yes knows	Not at all	decline to respond	neverpaid	didnt exchange drugs	decline to Answer	NO	NO	1	No	negative	negative
321	Female	53	Some Primary/Completed Primary	Islam	Ugandan	Separated/Divorced/Widowed	Parent/Children	Work at family business or farm/Self-employed	100000	No response/Declined to answer	Yes	on MAT	above10yrs	peer influence	Yes	09/07/2020	monthly	weekly	easy	declined to answer/no response/etc	Not admitted	no	No	decline to respond	Doesnt know	Not at all	Not at all	neverpaid	didnt exchange drugs	NO	NO	NO	1	Yes	negative	negative
322	Female	24	Some Secondary/Completed Secondary or Higher	Christianity RC/Orthodox	Ugandan	Partner (Living with partner)	Partner/Friend/relative	Regular job, employed with a regular salary	500000	No never in the last one year	Yes	on MAT	<5yrs	copy with loss of loved one	Yes	22/11/2019	monthly	weekly	easy	Didnot experience overdose	Not admitted	no	No	None/one Partner	Yes knows	Not at all	decline to respond	neverpaid	didnt exchange drugs	NO	yes Drs dx	NO	1	No	positive	negative
323	Male	34	Post-Secondary Education (Certificate, Diploma, Degree)	Islam	Ugandan	Single	Partner/Friend/relative	Regular job, employed with a regular salary	1000000	Don’t know	Yes	on MAT	above10yrs	cope with stess at work/home	Yes	12/11/2007	monthly	weekly	easy	declined to answer/no response/etc	Admitted	no	No	None/one Partner	decline to respond	Not at all	Not at all	neverpaid	didnt exchange drugs	NO	NO	NO	1	Yes	negative	positive
324	Male	55	Some Secondary/Completed Secondary or Higher	Islam	Ugandan	Single	Alone	Regular job, employed with a regular salary	1000000	Yes more than 3 times in last one year	Yes	on MAT	above10yrs	peer influence	Yes	10/07/2013	monthly	weekly	not easy	experienced overdose in last 1yr	Admitted	dont remember	No	None/one Partner	Doesnt know	decline to respond	decline to respond	declined to ans	Declined	NO	feels depressed	yes not on rx	1	No	negative	negative
325	Female	30	Some Secondary/Completed Secondary or Higher	Christianity COU/BA/SDA	Ugandan	Single	Alone	Regular job, employed with a regular salary	20000	Don’t know	Yes	on MAT	above10yrs	peer influence	Yes	19/06/2000	monthly	weekly	not easy	declined to answer/no response/etc	Not admitted	dont remember	decline to respond	decline to respond	decline to respond	decline to respond	decline to respond	declined to ans	Declined	NO	NO	NO	1	No	positive	negative
326	Male	51	Some Primary/Completed Primary	Islam	Ugandan	Single	Alone	Regular job, employed with a regular salary	800000	Don’t know	Yes	on MAT	above10yrs	peer influence	Yes	04/03/2020	monthly	weekly	not easy	declined to answer/no response/etc	Not admitted	no	No	None/one Partner	Doesnt know	Not at all	Not at all	neverpaid	didnt exchange drugs	NO	NO	NO	1	Yes	negative	positive
327	Male	42	Post-Secondary Education (Certificate, Diploma, Degree)	Islam	Ugandan	Single	Alone	Work at family business or farm/Self-employed	50000	No never in the last one year	Yes	on MAT	above10yrs	peer influence	Yes	10/10/2006	7	weekly	easy	Didnot experience overdose	Admitted	yes	Yes	>one Partner	Yes knows	Not at all	YES sometimes	paid	exchanged drugs	NO	yes Drs dx	NO	1	Yes	negative	negative
328	Male	31	Some Secondary/Completed Secondary or Higher	Islam	Ugandan	Single	Parent/Children	Regular job, employed with a regular salary	300000	Don’t know	Yes	on MAT	above10yrs	peer influence	Yes	07/03/2012	monthly	weekly	easy	declined to answer/no response/etc	Not admitted	yes	Yes	>one Partner	Doesnt know	YES sometimes	YES all times	neverpaid	didnt exchange drugs	NO	NO	NO	1	Yes	negative	negative
329	Male	28	Some Secondary/Completed Secondary or Higher	Islam	Ugandan	Single	Parent/Children	Regular job, employed with a regular salary	80000	Don’t know	Yes	on MAT	5-10yrs	copy with loss of loved one	Yes	03/05/2017	monthly	weekly	not easy	declined to answer/no response/etc	Not admitted	yes	No	None/one Partner	Doesnt know	Not at all	Not at all	declined to ans	exchanged drugs	NO	NO	NO	1	Yes	negative	negative
330	Female	38	Some Secondary/Completed Secondary or Higher	Islam	Ugandan	Single	Alone	Regular job, employed with a regular salary	50000	No never in the last one year	Yes	on MAT	above10yrs	peer influence	Yes	10/03/2020	monthly	weekly	easy	Didnot experience overdose	Not admitted	dont remember	No	decline to respond	decline to respond	Not at all	Not at all	declined to ans	Declined	NO	yes Drs dx	NO	1	Yes	negative	negative
331	Female	28	Post-Secondary Education (Certificate, Diploma, Degree)	Christianity RC/Orthodox	Ugandan	Single	Partner/Friend/relative	Government benefits (pensioner, etc.)/Partner, relative, or friends income/Student financial aid/loans/grants	375000	Yes less than 3times in last one year	Yes	on MAT	5-10yrs	copy with personal illness	Yes	09/07/2014	6	weekly	easy	experienced overdose in last 1yr	Admitted	no	No	None/one Partner	Doesnt know	Not at all	Not at all	declined to ans	didnt exchange drugs	NO	NO	NO	1	No	negative	negative
332	Male	40	Some Primary/Completed Primary	Islam	Ugandan	Single	Partner/Friend/relative	Work at family business or farm/Self-employed	300000	Yes less than 3times in last one year	Yes	on MAT	above10yrs	peer influence	Yes	16/08/2022	occasionally	daily	not easy	experienced overdose in last 1yr	Not admitted	no	No	decline to respond	Doesnt know	Not at all	Not at all	neverpaid	Declined	NO	yes Drs dx	NO	1	Yes	negative	negative
333	Male	32	Post-Secondary Education (Certificate, Diploma, Degree)	Christianity COU/BA/SDA	Ugandan	Single	Alone	Regular job, employed with a regular salary	600000	No never in the last one year	Yes	on MAT	<5yrs	peer influence	Yes	13/07/2021	monthly	weekly	not easy	Didnot experience overdose	Not admitted	no	No	None/one Partner	Doesnt know	Not at all	Not at all	neverpaid	didnt exchange drugs	NO	NO	NO	1	No	negative	negative
334	Female	29	Some Primary/Completed Primary	Islam	Ugandan	Partner (Living with partner)	Partner/Friend/relative	Street begging/panhandling etc.	0	Don’t know	Yes	on MAT	above10yrs	peer influence	Yes	14/07/2022	monthly	occasionally	not easy	declined to answer/no response/etc	Not admitted	no	Yes	>one Partner	Yes knows	Not at all	Not at all	neverpaid	exchanged drugs	NO	NO	NO	1	Yes	negative	negative
335	Male	38	Some Primary/Completed Primary	Islam	Ugandan	Single	Partner/Friend/relative	Regular job, employed with a regular salary	70000	No never in the last one year	Yes	on MAT	above10yrs	peer influence	Yes	07/12/2021	occasionally	7	easy	Didnot experience overdose	Not admitted	yes	Yes	>one Partner	Doesnt know	YES all times	YES all times	paid	exchanged drugs	NO	NO	NO	1	Yes	negative	negative
336	Male	33	Post-Secondary Education (Certificate, Diploma, Degree)	Islam	Ugandan	Single	Alone	Regular job, employed with a regular salary	800000	Don’t know	Yes	on MAT	5-10yrs	peer influence	Yes	15/06/2016	monthly	weekly	easy	declined to answer/no response/etc	Not admitted	no	No	None/one Partner	Yes knows	Not at all	Not at all	neverpaid	didnt exchange drugs	NO	NO	NO	1	Yes	negative	negative
337	Male	62	Some Secondary/Completed Secondary or Higher	Islam	Ugandan	Single	Parent/Children	Work at family business or farm/Self-employed	300000	Yes more than 3 times in last one year	Yes	on MAT	above10yrs	peer influence	Yes	06/03/1990	monthly	weekly	not easy	experienced overdose in last 1yr	Not admitted	yes	Yes	>one Partner	Yes knows	YES all times	YES sometimes	paid	exchanged drugs	NO	NO	NO	1	Yes	negative	positive
338	Male	53	Some Secondary/Completed Secondary or Higher	Islam	Ugandan	Married in tradition/church/mosque	Partner/Friend/relative	Regular job, employed with a regular salary	500000	Don’t know	Yes	on MAT	above10yrs	peer influence	Yes	05/03/1992	monthly	weekly	easy	declined to answer/no response/etc	Not admitted	no	No	None/one Partner	Yes knows	Not at all	YES sometimes	neverpaid	didnt exchange drugs	NO	yes Drs dx	NO	1	No	negative	positive
339	Male	47	Some Secondary/Completed Secondary or Higher	Christianity RC/Orthodox	Ugandan	Married in tradition/church/mosque	Partner/Friend/relative	Work at family business or farm/Self-employed	100000	No never in the last one year	Yes	on MAT	above10yrs	peer influence	Yes	07/08/2011	monthly	monthly	easy	Didnot experience overdose	Not admitted	dont remember	No	decline to respond	Yes knows	decline to respond	YES sometimes	declined to ans	didnt exchange drugs	NO	NO	NO	1	No	negative	negative
340	Male	40	Post-Secondary Education (Certificate, Diploma, Degree)	Christianity COU/BA/SDA	Ugandan	Separated/Divorced/Widowed	Alone	Regular job, employed with a regular salary	150000	No never in the last one year	Yes	on MAT	above10yrs	peer influence	Yes	07/04/2020	monthly	7	easy	Didnot experience overdose	Admitted	yes	Yes	>one Partner	Yes knows	Not at all	Not at all	neverpaid	didnt exchange drugs	NO	feels depressed	NO	1	Yes	negative	negative
341	Male	35	Some Secondary/Completed Secondary or Higher	Islam	Ugandan	Single	Partner/Friend/relative	Casual work (odd jobs, etc.)	300000	Don’t know	Yes	on MAT	above10yrs	peer influence	Yes	25/12/2009	monthly	weekly	not easy	declined to answer/no response/etc	Not admitted	yes	Yes	>one Partner	Yes knows	YES all times	YES sometimes	paid	exchanged drugs	NO	NO	NO	1	Yes	negative	negative
342	Male	36	Some Secondary/Completed Secondary or Higher	Islam	Ugandan	Married in tradition/church/mosque	Partner/Friend/relative	Regular job, employed with a regular salary	120000	Don’t know	Yes	on MAT	<5yrs	cope with stess at work/home	Yes	23/11/2020	occasionally	weekly	not easy	declined to answer/no response/etc	Not admitted	no	No	None/one Partner	Yes knows	Not at all	Not at all	neverpaid	didnt exchange drugs	NO	NO	NO	1	Yes	negative	negative
343	Male	43	Some Primary/Completed Primary	Islam	Non-Ugandan	Married in tradition/church/mosque	Parent/Children	Regular job, employed with a regular salary	800000	No never in the last one year	Yes	on MAT	above10yrs	copy with loss of loved one	Yes	09/08/2011	monthly	weekly	not easy	Didnot experience overdose	Not admitted	yes	Yes	>one Partner	Doesnt know	YES all times	YES sometimes	neverpaid	exchanged drugs	NO	yes Drs dx	NO	1	Yes	negative	negative
344	Male	27	Post-Secondary Education (Certificate, Diploma, Degree)	Islam	Ugandan	Single	Alone	Regular job, employed with a regular salary	100000	No never in the last one year	Yes	on MAT	above10yrs	copy with loss of loved one	Yes	01/02/2011	monthly	7	not easy	Didnot experience overdose	Not admitted	no	Yes	>one Partner	Yes knows	YES all times	Not at all	neverpaid	didnt exchange drugs	NO	NO	NO	1	No	negative	negative
345	Female	32	Post-Secondary Education (Certificate, Diploma, Degree)	Islam	Ugandan	Single	Alone	Regular job, employed with a regular salary	320000	Yes less than 3times in last one year	Yes	on MAT	<5yrs	cope with stess at work/home	Yes	07/10/2020	monthly	weekly	easy	experienced overdose in last 1yr	Not admitted	yes	No	None/one Partner	Yes knows	Not at all	Not at all	neverpaid	didnt exchange drugs	NO	yes Drs dx	NO	1	No	negative	negative
346	Male	30	Some Secondary/Completed Secondary or Higher	Christianity RC/Orthodox	Ugandan	Married in tradition/church/mosque	Parent/Children	Regular job, employed with a regular salary	500000	No never in the last one year	Yes	on MAT	<5yrs	peer influence	Yes	25/10/2021	monthly	daily	easy	Didnot experience overdose	Not admitted	no	No	None/one Partner	Yes knows	decline to respond	Not at all	neverpaid	didnt exchange drugs	NO	NO	NO	1	No	negative	negative
347	Female	29	Some Primary/Completed Primary	Christianity RC/Orthodox	Ugandan	Single	Alone	Regular job, employed with a regular salary	100000	Don’t know	Yes	on MAT	above10yrs	peer influence	Yes	01/01/2013	monthly	weekly	not easy	declined to answer/no response/etc	Not admitted	yes	Yes	>one Partner	Yes knows	YES sometimes	YES all times	paid	exchanged drugs	NO	NO	NO	1	Yes	negative	negative
348	Male	36	Post-Secondary Education (Certificate, Diploma, Degree)	Christianity COU/BA/SDA	Ugandan	Single	Alone	Regular job, employed with a regular salary	150000	Don’t know	Yes	on MAT	5-10yrs	cope with stess at work/home	Yes	10/06/2014	monthly	7	not easy	declined to answer/no response/etc	Not admitted	yes	No	None/one Partner	Doesnt know	Not at all	Not at all	paid	exchanged drugs	NO	feels depressed	NO	1	Yes	negative	negative
349	Male	31	Some Secondary/Completed Secondary or Higher	Islam	Ugandan	Single	Alone	Regular job, employed with a regular salary	90000	Don’t know	Yes	on MAT	above10yrs	cope with stess at work/home	Yes	05/06/2013	monthly	weekly	not easy	declined to answer/no response/etc	Not admitted	yes	No	None/one Partner	Doesnt know	Not at all	Not at all	paid	exchanged drugs	NO	NO	NO	1	Yes	negative	negative
350	Male	32	Some Primary/Completed Primary	Christianity COU/BA/SDA	Ugandan	Partner (Living with partner)	Partner/Friend/relative	Regular job, employed with a regular salary	280000	No never in the last one year	Yes	on MAT	5-10yrs	cope with stess at work/home	Yes	11/02/2015	7	7	easy	Didnot experience overdose	Not admitted	no	Yes	>one Partner	Doesnt know	YES all times	decline to respond	paid	didnt exchange drugs	NO	yes Drs dx	NO	1	Yes	negative	negative
351	Male	46	Post-Secondary Education (Certificate, Diploma, Degree)	Christianity COU/BA/SDA	Ugandan	Separated/Divorced/Widowed	Partner/Friend/relative	Work at family business or farm/Self-employed	1500000	Don’t know	Yes	on MAT	above10yrs	peer influence	Yes	31/03/2010	monthly	weekly	decline to respond	declined to answer/no response/etc	Not admitted	no	Yes	>one Partner	Yes knows	Not at all	Not at all	neverpaid	didnt exchange drugs	NO	NO	NO	1	Yes	negative	negative
352	Male	53	Some Secondary/Completed Secondary or Higher	Christianity COU/BA/SDA	Ugandan	Single	Parent/Children	Regular job, employed with a regular salary	300000	Don’t know	Yes	on MAT	above10yrs	peer influence	Yes	07/08/2010	monthly	daily	easy	declined to answer/no response/etc	Not admitted	no	No	None/one Partner	Yes knows	YES all times	YES sometimes	neverpaid	didnt exchange drugs	NO	NO	NO	1	No	negative	negative
353	Female	25	Some Secondary/Completed Secondary or Higher	Christianity COU/BA/SDA	Ugandan	Partner (Living with partner)	Partner/Friend/relative	Work at family business or farm/Self-employed	1000000	Don’t know	Yes	on MAT	5-10yrs	peer influence	Yes	06/02/2019	monthly	weekly	easy	declined to answer/no response/etc	Not admitted	no	No	None/one Partner	Yes knows	Not at all	Not at all	neverpaid	didnt exchange drugs	NO	feels depressed	NO	1	Yes	negative	negative
354	Male	27	Some Secondary/Completed Secondary or Higher	Christianity COU/BA/SDA	Ugandan	Single	Partner/Friend/relative	Selling drugs/Theft, robbing, or stealing/Other illegal, or possibly illegal, activities	100000	Don’t know	Yes	on MAT	5-10yrs	peer influence	Yes	17/07/2018	monthly	weekly	easy	declined to answer/no response/etc	Not admitted	yes	Yes	>one Partner	Doesnt know	Not at all	Not at all	paid	exchanged drugs	NO	feels depressed	yes not on rx	1	Yes	negative	negative
